# Supplementary material for: Conjugative Transposons and Their Cargo Genes Vary across Natural Populations of Rickettsia buchneri Infecting the Tick Ixodes scapularis
Source: Genome Biol Evol. 2018 Nov 6;10(12):3218–29. doi: 10.1093/gbe/evy247 (PMC6300072; doi:10.1093/gbe/evy247)
Supplement: Supplementary Data [file evy247_supp.zip]

Archive with 9 entries (9 files):
- ALL_SUPPLEMENTARY_FIGURES.pdf
- Legends supplementary materials.docx
- TABLE_S1.xlsx
- TABLE_S2.xlsx
- TABLE_S3.xlsx
- TABLE_S4.xlsx
- TABLE_S5.xlsx
- TABLE_S6.xlsx
- TABLE_S7.xlsx
