# Supplementary material for: Conjugative Transposons and Their Cargo Genes Vary across Natural Populations of Rickettsia buchneri Infecting the Tick Ixodes scapularis
Source: Genome Biol Evol. 2018 Nov 6;10(12):3218–29. doi: 10.1093/gbe/evy247 (PMC6300072; doi:10.1093/gbe/evy247)
Supplement: Supplementary Data [file evy247_supp.zip › TABLE_S1.xlsx]

## Sheet: A
Genome	NCBI Genome ID
Rickettsia felis URRWXCal2	ASM1214v1
Rickettsia bellii RML369-C	ASM1238v1
Rickettsia amblyommatis str. Ac37	ASM127379v1
Rickettsia canadensis str. McKiel	ASM1434v1
Rickettsia endosymbiont of Ixodes scapularis	ASM16073v1
Rickettsia massiliae MTU5	ASM1662v1
Rickettsia sibirica 246	ASM16693v1
Rickettsia rickettsii str. Iowa	ASM1744v3
Rickettsia akari str. Hartford	ASM1820v1
Rickettsia rickettsii str. Sheila Smith	ASM1822v1
Rickettsia bellii OSU 85-389	ASM1824v1
Rickettsia prowazekii str. Madrid E	ASM19573v1
Rickettsia peacockii str. Rustic	ASM2152v1
Rickettsia heilongjiangensis 054	ASM22120v1
Rickettsia prowazekii str. Rp22	ASM2278v1
Rickettsia africae ESF-5	ASM2300v1
Rickettsia slovaca 13-B	ASM23784v1
Rickettsia sibirica subsp. sibirica BJ-90	ASM24671v2
Rickettsia sibirica subsp. mongolitimonae HA-91	ASM24762v2
Rickettsia slovaca str. D-CWPP	ASM25236v1
Rickettsia helvetica C9P9	ASM25535v1
Rickettsia sp. MEAM1 str. Bemisia tabaci	ASM26522v1
Rickettsia prowazekii str. Chernikova	ASM27716v1
Rickettsia prowazekii str. Katsinyian	ASM27718v1
Rickettsia prowazekii str. BuV67-CWPP	ASM27720v1
Rickettsia prowazekii str. Dachau	ASM27722v1
Rickettsia prowazekii str. GvV257	ASM27724v1
Rickettsia prowazekii str. RpGvF24	ASM27726v1
Rickettsia typhi str. TH1527	ASM27728v1
Rickettsia typhi str. B9991CWPP	ASM27730v1
Rickettsia japonica YH	ASM28359v1
Rickettsia rickettsii str. Colombia	ASM28377v1
Rickettsia rickettsii str. Arizona	ASM28379v1
Rickettsia rickettsii str. Hino	ASM28381v1
Rickettsia rickettsii str. Hauke	ASM28383v1
Rickettsia massiliae str. AZT80	ASM28385v1
Rickettsia canadensis str. CA410	ASM28391v1
Rickettsia rickettsii str. Hlp#2	ASM28393v1
Rickettsia rickettsii str. Brazil	ASM28395v1
Rickettsia philipii str. 364D	ASM28399v1
Rickettsia amblyommatis str. GAT-30V	ASM28405v1
Rickettsia rhipicephali str. 3-7-female6-CWPP	ASM28407v1
Rickettsia australis str. Cutlack	ASM28415v1
Rickettsia montanensis str. OSU 85-930	ASM28417v1
Rickettsia parkeri str. Portsmouth	ASM28419v1
Rickettsia prowazekii str. NMRC Madrid E	ASM36390v1
Rickettsia prowazekii str. Breinl	ASM36740v1
Rickettsia conorii str. Malish 7	ASM702v1
Rickettsia felis str. LSU-Lb	ASM80450v1
Rickettsia felis str. LSU	ASM80452v1
Rickettsia typhi str. Wilmington	ASM804v1
Candidatus Rickettsia asemboensis	ASM82812v1
Rickettsia rickettsii str. R	ASM83152v1
Rickettsia rickettsii str. Morgan	ASM83154v1
Rickettsia felis str. Pedreira	ASM96466v1
Rickettsia amblyommatis str. Ac Pa	ASM96467v1
Rickettsia hoogstraalii str. RCCE3	ASM96484v1
Rickettsia rhipicephali str. Ect	ASM96490v1
Rickettsia amblyommatis str. Darkwater	ASM96499v1
Rickettsia bellii str. RML An4	ASM96500v1
Rickettsia bellii str. RML Mogi	ASM96504v1
Rickettsia parkeri str. AT#24	ASM96507v1
Rickettsia parkeri str. Grand Bay	ASM96508v1
Rickettsia parkeri str. Tates Hell	ASM96514v1
Rickettsia endosymbiont of Ixodes pacificus str Humboldt	ASM96515v1
Rickettsia argasii T170-B	ASM96518v1
Rickettsia prowazekii str. Cairo 3	P_2008_03_27_11_29_25_runAssembly
Rickettsia prowazekii str. GvF12	P_2008_04_01_09_56_31_runAssembly
Rickettsia australis str. Phillips	Rau1.0
Rickettsia conorii subsp. caspia A-167	RcoCa1.0
Rickettsia conorii subsp. indica ITTR	RcoIn1.0
Rickettsia conorii subsp. israelensis ISTT CDC1	RcoIs1.0
Rickettsia buchneri str ISO7	REISMNv1
Rickettsia honei RB	Rho1.0
Candidatus Rickettsia gravesii BWI-1	RicGra1.0
Rickettsia aeschlimannii MC16	Rickettsia_aeschlimannii_MC16
Rickettsia monacensis IrR Munich	RMONA.1
Rickettsia endosymbiont of Culicoides newsteadi	ASM225952v1
Rickettsia endosymbiont of Proechinophthirus fluctus	ASM160263v1
Rickettsia hoogstraalii Croatica	GCA_000825685.1
Rickettsia sp. AUS118	GCA_900243065.1
Rickettsia sp. Tenjiku01	ASM165301v1
Rickettsia sp. wb	ASM170792v1
Rickettsia sp. wq	ASM170780v1
Rickettsia tamurae AT-1	GCA_000751075.1
Rickettsia sp. Adalia punctata	N/A	kindly provided by Lucy Weinert (University of Cambridge)
Rickettsia endosymbiont of Ichthyophthirius multifiliis	N/A	kindly provided by Lucy Weinert (University of Cambridge)

## Sheet: B
OG	id	annotation
149	tid|KIJ88976.1|ref|KIJ88976.1|	30S ribosomal protein S5 [Candidatus Rickettsia asemboensis]
149	fid|001201|fig|6666666.122813.peg.1205|	SSU ribosomal protein S5p (S2e) [Candidatus Rickettsia gravesii BWI-1]
149	fid|000249|fig|6666666.122815.peg.249|	SSU ribosomal protein S5p (S2e) [Rickettsia aeschlimannii MC16]
149	tid|ACP53750.1|ref|ACP53750.1|	30S ribosomal protein S5 [Rickettsia africae ESF-5]
149	tid|ABV75258.1|ref|ABV75258.1|	30S ribosomal protein S5 [Rickettsia akari str. Hartford]
149	tid|KJV62718.1|ref|KJV62718.1|	ribosomal protein S5 [Rickettsia amblyommatis str. Ac/Pa]
149	tid|ALA62087.1|ref|ALA62087.1|	30S ribosomal protein S5 [Rickettsia amblyommatis str. Ac37]
149	tid|KJV90850.1|ref|KJV90850.1|	ribosomal protein S5 [Rickettsia amblyommatis str. Darkwater]
149	tid|AFC70114.1|ref|AFC70114.1|	30S ribosomal protein S5 [Rickettsia amblyommatis str. GAT-30V]
149	tid|KJW05036.1|ref|KJW05036.1|	ribosomal protein S5 [Rickettsia argasii T170-B]
149	tid|AFC70933.1|ref|AFC70933.1|	30S ribosomal protein S5 [Rickettsia australis str. Cutlack]
149	fid|000629|fig|6666666.122879.peg.924|	SSU ribosomal protein S5p (S2e) [Rickettsia australis str. Phillips]
149	tid|ABV78808.1|ref|ABV78808.1|	30S ribosomal protein S5 [Rickettsia bellii OSU 85-389]
149	tid|ABE05126.1|ref|ABE05126.1|	30S ribosomal protein S5 [Rickettsia bellii RML369-C]
149	tid|KJV89952.1|ref|KJV89952.1|	ribosomal protein S5 [Rickettsia bellii str. RML An4]
149	tid|KJV91487.1|ref|KJV91487.1|	ribosomal protein S5 [Rickettsia bellii str. RML Mogi]
149	tid|KDO03546.1|ref|KDO03546.1|	ribosomal protein S5 [Rickettsia buchneri str ISO7]
149	tid|AFB21344.1|ref|AFB21344.1|	30S ribosomal protein S5 [Rickettsia canadensis str. CA410]
149	tid|ABV73782.1|ref|ABV73782.1|	30S ribosomal protein S5 [Rickettsia canadensis str. McKiel]
149	tid|AAL03527.1|ref|AAL03527.1|	30S ribosomal protein S5 [Rickettsia conorii str. Malish 7]
149	fid|001038|fig|6666666.122808.peg.1044|	SSU ribosomal protein S5p (S2e) [Rickettsia conorii subsp. caspia A-167]
149	fid|001130|fig|6666666.122807.peg.1133|	SSU ribosomal protein S5p (S2e) [Rickettsia conorii subsp. indica ITTR]
149	fid|001103|fig|6666666.122810.peg.1107|	SSU ribosomal protein S5p (S2e) [Rickettsia conorii subsp. israelensis ISTT CDC1]
149	ref|OZG32253.1|ref|OZG32253.1|	30S ribosomal protein S5 [Rickettsia endosymbiont of Culicoides newsteadi]
149	tid|KJW02096.1|ref|KJW02096.1|	ribosomal protein S5 [Rickettsia endosymbiont of Ixodes pacificus str Humboldt]
149	tid|EER22602.1|ref|EER22602.1|	ribosomal protein S5 [Rickettsia endosymbiont of Ixodes scapularis]
149	ref|KYP98365.1|ref|KYP98365.1|	30S ribosomal protein S5 [Rickettsia endosymbiont of Proechinophthirus fluctus]
149	tid|AAY61146.1|ref|AAY61146.1|	30S ribosomal protein S5 [Rickettsia felis URRWXCal2]
149	tid|KHO03321.1|ref|KHO03321.1|	30S ribosomal protein S5 [Rickettsia felis str. LSU]
149	tid|KHO04008.1|ref|KHO04008.1|	30S ribosomal protein S5 [Rickettsia felis str. LSU-Lb]
149	tid|KJV58209.1|ref|KJV58209.1|	ribosomal protein S5 [Rickettsia felis str. Pedreira]
149	tid|AEK74990.1|ref|AEK74990.1|	30S ribosomal protein S5 [Rickettsia heilongjiangensis 054]
149	fid|000553|fig|6666666.122806.peg.554|	SSU ribosomal protein S5p (S2e) [Rickettsia helvetica C9P9]
149	fid|001154|fig|6666666.122809.peg.1159|	SSU ribosomal protein S5p (S2e) [Rickettsia honei RB]
149	fid|000446|fig|6666666.122817.peg.446|	SSU ribosomal protein S5p (S2e) [Rickettsia hoogstraalii Croatica]
149	tid|KJV80594.1|ref|KJV80594.1|	ribosomal protein S5 [Rickettsia hoogstraalii str. RCCE3]
149	tid|BAK96944.1|ref|BAK96944.1|	30S ribosomal protein S5 [Rickettsia japonica YH]
149	tid|ABV85066.1|ref|ABV85066.1|	30S ribosomal protein S5 [Rickettsia massiliae MTU5]
149	tid|AFB31443.1|ref|AFB31443.1|	30S ribosomal protein S5 [Rickettsia massiliae str. AZT80]
149	tid|CEO17976.1|ref|CEO17976.1|	30S ribosomal protein S5 [Rickettsia monacensis IrR/Munich]
149	tid|AFC73357.1|ref|AFC73357.1|	30S ribosomal protein S5 [Rickettsia montanensis str. OSU 85-930]
149	tid|KJV95301.1|ref|KJV95301.1|	ribosomal protein S5 [Rickettsia parkeri str. AT#24]
149	tid|KJV93984.1|ref|KJV93984.1|	ribosomal protein S5 [Rickettsia parkeri str. Grand Bay]
149	tid|AFC75172.1|ref|AFC75172.1|	30S ribosomal protein S5 [Rickettsia parkeri str. Portsmouth]
149	tid|KJW00719.1|ref|KJW00719.1|	ribosomal protein S5 [Rickettsia parkeri str. Tates Hell]
149	tid|ACR47759.1|ref|ACR47759.1|	30S ribosomal protein S5 [Rickettsia peacockii str. Rustic]
149	tid|AFB26615.1|ref|AFB26615.1|	30S ribosomal protein S5 [Rickettsia philipii str. 364D]
149	tid|AGJ03113.1|ref|AGJ03113.1|	50S ribosomal protein L18 [Rickettsia prowazekii str. Breinl]
149	tid|AFE51132.1|ref|AFE51132.1|	30S ribosomal protein S5 [Rickettsia prowazekii str. BuV67-CWPP]
149	tid|EOB10826.1|ref|EOB10826.1|	30S ribosomal protein S5 [Rickettsia prowazekii str. Cairo 3]
149	tid|AFE49442.1|ref|AFE49442.1|	30S ribosomal protein S5 [Rickettsia prowazekii str. Chernikova]
149	tid|AFE51968.1|ref|AFE51968.1|	30S ribosomal protein S5 [Rickettsia prowazekii str. Dachau]
149	tid|EOB10630.1|ref|EOB10630.1|	30S ribosomal protein S5 [Rickettsia prowazekii str. GvF12]
149	tid|AFE52235.1|ref|AFE52235.1|	30S ribosomal protein S5 [Rickettsia prowazekii str. GvV257]
149	tid|AFE50286.1|ref|AFE50286.1|	30S ribosomal protein S5 [Rickettsia prowazekii str. Katsinyian]
149	tid|CAA15082.1|ref|CAA15082.1|	30S RIBOSOMAL PROTEIN S5 (rpsE) [Rickettsia prowazekii str. Madrid E]
149	tid|AGJ01698.1|ref|AGJ01698.1|	30S ribosomal protein S5 [Rickettsia prowazekii str. NMRC Madrid E]
149	tid|ADE30185.1|ref|ADE30185.1|	30S ribosomal protein S5 [Rickettsia prowazekii str. Rp22]
149	tid|AFE53636.1|ref|AFE53636.1|	30S ribosomal protein S5 [Rickettsia prowazekii str. RpGvF24]
149	tid|AFC72721.1|ref|AFC72721.1|	30S ribosomal protein S5 [Rickettsia rhipicephali str. 3-7-female6-CWPP]
149	tid|KJV78132.1|ref|KJV78132.1|	ribosomal protein S5 [Rickettsia rhipicephali str. Ect]
149	tid|AFB25275.1|ref|AFB25275.1|	30S ribosomal protein S5 [Rickettsia rickettsii str. Arizona]
149	tid|AFB21851.1|ref|AFB21851.1|	30S ribosomal protein S5 [Rickettsia rickettsii str. Brazil]
149	tid|AFB23929.1|ref|AFB23929.1|	30S ribosomal protein S5 [Rickettsia rickettsii str. Colombia]
149	tid|AFB30615.1|ref|AFB30615.1|	30S ribosomal protein S5 [Rickettsia rickettsii str. Hauke]
149	tid|AFB27954.1|ref|AFB27954.1|	30S ribosomal protein S5 [Rickettsia rickettsii str. Hino]
149	tid|AFB29280.1|ref|AFB29280.1|	30S ribosomal protein S5 [Rickettsia rickettsii str. Hlp#2]
149	tid|ABY72953.1|ref|ABY72953.1|	SSU ribosomal protein S5P [Rickettsia rickettsii str. Iowa]
149	tid|AJG34694.1|ref|AJG34694.1|	30S ribosomal protein S5 [Rickettsia rickettsii str. Morgan]
149	tid|AJG33358.1|ref|AJG33358.1|	30S ribosomal protein S5 [Rickettsia rickettsii str. R]
149	tid|ABV76577.1|ref|ABV76577.1|	30S ribosomal protein S5 [Rickettsia rickettsii str. Sheila Smith]
149	tid|EAA26275.1|ref|EAA26275.1|	30S ribosomal protein S5 [Rickettsia sibirica 246]
149	fid|001223|fig|6666666.122805.peg.1232|	SSU ribosomal protein S5p (S2e) [Rickettsia sibirica subsp. mongolitimonae HA-91]
149	fid|000952|fig|6666666.122804.peg.956|	SSU ribosomal protein S5p (S2e) [Rickettsia sibirica subsp. sibirica BJ-90]
149	tid|AEV92517.1|ref|AEV92517.1|	30S ribosomal protein S5 [Rickettsia slovaca 13-B]
149	tid|AFD19998.1|ref|AFD19998.1|	30S ribosomal protein S5 [Rickettsia slovaca str. D-CWPP]
149	fig|6666666.316951.peg.1514|	SSU ribosomal protein S5p (S2e) [Rickettsia sp. AUS118]
149	fid|000028|fig|6666666.140370.peg.28|	SSU ribosomal protein S5p (S2e) [Rickettsia sp. Adalia]
149	tid|0000020|ref|tigr_495|	ribosomal protein S5 [Rickettsia sp. Ich]
149	fid|000595|fig|6666666.122811.peg.595|	SSU ribosomal protein S5p (S2e) [Rickettsia sp. MEAM1 str. Bemisia tabaci]
149	fig|6666666.316952.peg.1496|	SSU ribosomal protein S5p (S2e) [Rickettsia sp. Tenjiku01]
149	ref|ODA37559.1|ref|ODA37559.1|	30S ribosomal protein S5 [Rickettsia sp. wb]
149	ref|ODA37375.1|ref|ODA37375.1|	30S ribosomal protein S5 [Rickettsia sp. wq]
149	fid|000338|fig|6666666.122814.peg.537|	SSU ribosomal protein S5p (S2e) [Rickettsia tamurae AT-1]
149	tid|AFE55315.1|ref|AFE55315.1|	30S ribosomal protein S5 [Rickettsia typhi str. B9991CWPP]
149	tid|AFE54476.1|ref|AFE54476.1|	30S ribosomal protein S5 [Rickettsia typhi str. TH1527]
149	tid|AAU04097.1|ref|AAU04097.1|	30S ribosomal protein S5 [Rickettsia typhi str. Wilmington]
151	tid|KIJ88848.1|ref|KIJ88848.1|	2-dehydro-3-deoxyphosphooctonate aldolase [Candidatus Rickettsia asemboensis]
151	fid|000177|fig|6666666.122813.peg.177|	2-Keto-3-deoxy-D-manno-octulosonate-8-phosphate synthase (EC 2.5.1.55) [Candidatus Rickettsia gravesii BWI-1]
151	fid|000736|fig|6666666.122815.peg.738|	2-Keto-3-deoxy-D-manno-octulosonate-8-phosphate synthase (EC 2.5.1.55) [Rickettsia aeschlimannii MC16]
151	tid|ACP53060.1|ref|ACP53060.1|	3-deoxy-8-phosphooctulonate synthase [Rickettsia africae ESF-5]
151	tid|ABV74430.1|ref|ABV74430.1|	2-dehydro-3-deoxyphosphooctonate aldolase [Rickettsia akari str. Hartford]
151	tid|KJV61472.1|ref|KJV61472.1|	3-deoxy-8-phosphooctulonate synthase [Rickettsia amblyommatis str. Ac/Pa]
151	tid|ALA61372.1|ref|ALA61372.1|	2-dehydro-3-deoxyphosphooctonate aldolase [Rickettsia amblyommatis str. Ac37]
151	tid|KJV97744.1|ref|KJV97744.1|	3-deoxy-8-phosphooctulonate synthase [Rickettsia amblyommatis str. Darkwater]
151	tid|AFC69235.1|ref|AFC69235.1|	2-dehydro-3-deoxyphosphooctonate aldolase [Rickettsia amblyommatis str. GAT-30V]
151	tid|KJW04071.1|ref|KJW04071.1|	3-deoxy-8-phosphooctulonate synthase [Rickettsia argasii T170-B]
151	tid|AFC70551.1|ref|AFC70551.1|	2-dehydro-3-deoxyphosphooctonate aldolase [Rickettsia australis str. Cutlack]
151	fid|000934|fig|6666666.122879.peg.1359|	2-Keto-3-deoxy-D-manno-octulosonate-8-phosphate synthase (EC 2.5.1.55) [Rickettsia australis str. Phillips]
151	tid|ABV78565.1|ref|ABV78565.1|	2-dehydro-3-deoxyphosphooctonate aldolase [Rickettsia bellii OSU 85-389]
151	tid|ABE05426.1|ref|ABE05426.1|	3-deoxy-8-phosphooctulonate synthase [Rickettsia bellii RML369-C]
151	tid|KJV90411.1|ref|KJV90411.1|	3-deoxy-8-phosphooctulonate synthase [Rickettsia bellii str. RML An4]
151	tid|KJV92756.1|ref|KJV92756.1|	3-deoxy-8-phosphooctulonate synthase [Rickettsia bellii str. RML Mogi]
151	tid|KDO02881.1|ref|KDO02881.1|	2-dehydro-3-deoxyphosphooctonate aldolase [Rickettsia buchneri str ISO7]
151	tid|AFB20640.1|ref|AFB20640.1|	2-dehydro-3-deoxyphosphooctonate aldolase [Rickettsia canadensis str. CA410]
151	tid|ABV73011.1|ref|ABV73011.1|	2-dehydro-3-deoxyphosphooctonate aldolase [Rickettsia canadensis str. McKiel]
151	tid|AAL02628.1|ref|AAL02628.1|	2-dehydro-3-deoxyphosphooctonate aldolase [Rickettsia conorii str. Malish 7]
151	fid|000078|fig|6666666.122808.peg.79|	2-Keto-3-deoxy-D-manno-octulosonate-8-phosphate synthase (EC 2.5.1.55) [Rickettsia conorii subsp. caspia A-167]
151	fid|000189|fig|6666666.122807.peg.190|	2-Keto-3-deoxy-D-manno-octulosonate-8-phosphate synthase (EC 2.5.1.55) [Rickettsia conorii subsp. indica ITTR]
151	fid|000154|fig|6666666.122810.peg.155|	2-Keto-3-deoxy-D-manno-octulosonate-8-phosphate synthase (EC 2.5.1.55) [Rickettsia conorii subsp. israelensis ISTT CDC1]
151	ref|OZG32273.1|ref|OZG32273.1|	2-dehydro-3-deoxyphosphooctonate aldolase [Rickettsia endosymbiont of Culicoides newsteadi]
151	tid|KJW02057.1|ref|KJW02057.1|	3-deoxy-8-phosphooctulonate synthase [Rickettsia endosymbiont of Ixodes pacificus str Humboldt]
151	tid|EER21275.1|ref|EER21275.1|	3-deoxy-8-phosphooctulonate synthase [Rickettsia endosymbiont of Ixodes scapularis]
151	ref|KYP98769.1|ref|KYP98769.1|	2-dehydro-3-deoxyphosphooctonate aldolase [Rickettsia endosymbiont of Proechinophthirus fluctus]
151	tid|AAY60964.1|ref|AAY60964.1|	3-deoxy-8-phosphooctulonate synthase [Rickettsia felis URRWXCal2]
151	tid|KHO03391.1|ref|KHO03391.1|	2-dehydro-3-deoxyphosphooctonate aldolase [Rickettsia felis str. LSU]
151	tid|KHO04063.1|ref|KHO04063.1|	2-dehydro-3-deoxyphosphooctonate aldolase [Rickettsia felis str. LSU-Lb]
151	tid|KJV58116.1|ref|KJV58116.1|	3-deoxy-8-phosphooctulonate synthase [Rickettsia felis str. Pedreira]
151	tid|AEK74132.1|ref|AEK74132.1|	2-dehydro-3-deoxyphosphooctonate aldolase [Rickettsia heilongjiangensis 054]
151	fid|000036|fig|6666666.122806.peg.37|	2-Keto-3-deoxy-D-manno-octulosonate-8-phosphate synthase (EC 2.5.1.55) [Rickettsia helvetica C9P9]
151	fid|001327|fig|6666666.122809.peg.1334|	2-Keto-3-deoxy-D-manno-octulosonate-8-phosphate synthase (EC 2.5.1.55) [Rickettsia honei RB]
151	fid|000958|fig|6666666.122817.peg.958|	2-Keto-3-deoxy-D-manno-octulosonate-8-phosphate synthase (EC 2.5.1.55) [Rickettsia hoogstraalii Croatica]
151	tid|KJV81560.1|ref|KJV81560.1|	3-deoxy-8-phosphooctulonate synthase [Rickettsia hoogstraalii str. RCCE3]
151	tid|BAK96287.1|ref|BAK96287.1|	2-dehydro-3-deoxyphosphooctonate aldolase [Rickettsia japonica YH]
151	tid|ABV84405.1|ref|ABV84405.1|	3-deoxy-8-phosphooctulonate synthase [Rickettsia massiliae MTU5]
151	tid|AFB31073.1|ref|AFB31073.1|	2-dehydro-3-deoxyphosphooctonate aldolase [Rickettsia massiliae str. AZT80]
151	tid|CEO16920.1|ref|CEO16920.1|	2-dehydro-3-deoxyphosphooctonate aldolase [Rickettsia monacensis IrR/Munich]
151	tid|AFC73758.1|ref|AFC73758.1|	2-dehydro-3-deoxyphosphooctonate aldolase [Rickettsia montanensis str. OSU 85-930]
151	tid|KJV95930.1|ref|KJV95930.1|	3-deoxy-8-phosphooctulonate synthase [Rickettsia parkeri str. AT#24]
151	tid|KJV94323.1|ref|KJV94323.1|	3-deoxy-8-phosphooctulonate synthase [Rickettsia parkeri str. Grand Bay]
151	tid|AFC74292.1|ref|AFC74292.1|	2-dehydro-3-deoxyphosphooctonate aldolase [Rickettsia parkeri str. Portsmouth]
151	tid|KJW00188.1|ref|KJW00188.1|	3-deoxy-8-phosphooctulonate synthase [Rickettsia parkeri str. Tates Hell]
151	tid|ACR47332.1|ref|ACR47332.1|	2-dehydro-3-deoxyphosphooctonate aldolase [Rickettsia peacockii str. Rustic]
151	tid|AFB25713.1|ref|AFB25713.1|	2-dehydro-3-deoxyphosphooctonate aldolase [Rickettsia philipii str. 364D]
151	tid|AGJ02793.1|ref|AGJ02793.1|	hypothetical protein H375_5680 [Rickettsia prowazekii str. Breinl]
151	tid|AFE50581.1|ref|AFE50581.1|	2-dehydro-3-deoxyphosphooctonate aldolase [Rickettsia prowazekii str. BuV67-CWPP]
151	tid|EOB09522.1|ref|EOB09522.1|	hypothetical protein H377_8260 [Rickettsia prowazekii str. Cairo 3]
151	tid|AFE48892.1|ref|AFE48892.1|	2-dehydro-3-deoxyphosphooctonate aldolase [Rickettsia prowazekii str. Chernikova]
151	tid|AFE51423.1|ref|AFE51423.1|	2-dehydro-3-deoxyphosphooctonate aldolase [Rickettsia prowazekii str. Dachau]
151	tid|EOB10111.1|ref|EOB10111.1|	2-dehydro-3-deoxyphosphooctonate aldolase [Rickettsia prowazekii str. GvF12]
151	tid|AFE52517.1|ref|AFE52517.1|	2-dehydro-3-deoxyphosphooctonate aldolase [Rickettsia prowazekii str. GvV257]
151	tid|AFE49737.1|ref|AFE49737.1|	2-dehydro-3-deoxyphosphooctonate aldolase [Rickettsia prowazekii str. Katsinyian]
151	tid|CAA14533.1|ref|CAA14533.1|	2-DEHYDRO-3-DEOXYPHOSPHOOCTONATE ALDOLASE (kdsA) [Rickettsia prowazekii str. Madrid E]
151	tid|AGJ01382.1|ref|AGJ01382.1|	hypothetical protein H374_940 [Rickettsia prowazekii str. NMRC Madrid E]
151	tid|ADE29574.1|ref|ADE29574.1|	3-deoxy-8-phosphooctulonate synthase [Rickettsia prowazekii str. Rp22]
151	tid|AFE53088.1|ref|AFE53088.1|	2-dehydro-3-deoxyphosphooctonate aldolase [Rickettsia prowazekii str. RpGvF24]
151	tid|AFC71870.1|ref|AFC71870.1|	2-dehydro-3-deoxyphosphooctonate aldolase [Rickettsia rhipicephali str. 3-7-female6-CWPP]
151	tid|KJV79145.1|ref|KJV79145.1|	3-deoxy-8-phosphooctulonate synthase [Rickettsia rhipicephali str. Ect]
151	tid|AFB24376.1|ref|AFB24376.1|	2-dehydro-3-deoxyphosphooctonate aldolase [Rickettsia rickettsii str. Arizona]
151	tid|AFB22739.1|ref|AFB22739.1|	2-dehydro-3-deoxyphosphooctonate aldolase [Rickettsia rickettsii str. Brazil]
151	tid|AFB23026.1|ref|AFB23026.1|	2-dehydro-3-deoxyphosphooctonate aldolase [Rickettsia rickettsii str. Colombia]
151	tid|AFB29721.1|ref|AFB29721.1|	2-dehydro-3-deoxyphosphooctonate aldolase [Rickettsia rickettsii str. Hauke]
151	tid|AFB27063.1|ref|AFB27063.1|	2-dehydro-3-deoxyphosphooctonate aldolase [Rickettsia rickettsii str. Hino]
151	tid|AFB28408.1|ref|AFB28408.1|	2-dehydro-3-deoxyphosphooctonate aldolase [Rickettsia rickettsii str. Hlp#2]
151	tid|ABY72035.1|ref|ABY72035.1|	2-dehydro-3-deoxyphosphooctonate aldolase [Rickettsia rickettsii str. Iowa]
151	tid|AJG33927.1|ref|AJG33927.1|	2-dehydro-3-deoxyphosphooctonate aldolase [Rickettsia rickettsii str. Morgan]
151	tid|AJG32593.1|ref|AJG32593.1|	2-dehydro-3-deoxyphosphooctonate aldolase [Rickettsia rickettsii str. R]
151	tid|ABV75698.1|ref|ABV75698.1|	2-dehydro-3-deoxyphosphooctonate aldolase [Rickettsia rickettsii str. Sheila Smith]
151	tid|EAA25840.1|ref|EAA25840.1|	2-dehydro-3-deoxyphosphooctonate aldolase [Rickettsia sibirica 246]
151	fid|000148|fig|6666666.122805.peg.148|	2-Keto-3-deoxy-D-manno-octulosonate-8-phosphate synthase (EC 2.5.1.55) [Rickettsia sibirica subsp. mongolitimonae HA-91]
151	fid|000097|fig|6666666.122804.peg.97|	2-Keto-3-deoxy-D-manno-octulosonate-8-phosphate synthase (EC 2.5.1.55) [Rickettsia sibirica subsp. sibirica BJ-90]
151	tid|AEV91769.1|ref|AEV91769.1|	3-deoxy-8-phosphooctulonate synthase [Rickettsia slovaca 13-B]
151	tid|AFD19101.1|ref|AFD19101.1|	2-dehydro-3-deoxyphosphooctonate aldolase [Rickettsia slovaca str. D-CWPP]
151	fig|6666666.316951.peg.956|	2-Keto-3-deoxy-D-manno-octulosonate-8-phosphate synthase (EC 2.5.1.55) [Rickettsia sp. AUS118]
151	fid|000704|fig|6666666.140370.peg.704|	2-Keto-3-deoxy-D-manno-octulosonate-8-phosphate synthase (EC 2.5.1.55) [Rickettsia sp. Adalia]
151	tid|0000410|ref|tigr_891|	3-deoxy-8-phosphooctulonate synthase [Rickettsia sp. Ich]
151	fid|000636|fig|6666666.122811.peg.636|	2-Keto-3-deoxy-D-manno-octulosonate-8-phosphate synthase (EC 2.5.1.55) [Rickettsia sp. MEAM1 str. Bemisia tabaci]
151	fig|6666666.316952.peg.1282|	2-Keto-3-deoxy-D-manno-octulosonate-8-phosphate synthase (EC 2.5.1.55) [Rickettsia sp. Tenjiku01]
151	ref|ODA37676.1|ref|ODA37676.1|	3-deoxy-8-phosphooctulonate synthase [Rickettsia sp. wb]
151	ref|ODA38465.1|ref|ODA38465.1|	3-deoxy-8-phosphooctulonate synthase [Rickettsia sp. wq]
151	fid|000670|fig|6666666.122814.peg.1025|	2-Keto-3-deoxy-D-manno-octulosonate-8-phosphate synthase (EC 2.5.1.55) [Rickettsia tamurae AT-1]
151	tid|AFE54771.1|ref|AFE54771.1|	2-dehydro-3-deoxyphosphooctonate aldolase [Rickettsia typhi str. B9991CWPP]
151	tid|AFE53933.1|ref|AFE53933.1|	2-dehydro-3-deoxyphosphooctonate aldolase [Rickettsia typhi str. TH1527]
151	tid|AAU03556.1|ref|AAU03556.1|	3-deoxy-8-phosphooctulonate synthase [Rickettsia typhi str. Wilmington]
152	tid|KIJ88528.1|ref|KIJ88528.1|	DNA-binding protein [Candidatus Rickettsia asemboensis]
152	fid|000315|fig|6666666.122813.peg.315|	DNA-binding protein HU [Candidatus Rickettsia gravesii BWI-1]
152	fid|000877|fig|6666666.122815.peg.880|	DNA-binding protein HU [Rickettsia aeschlimannii MC16]
152	tid|ACP53171.1|ref|ACP53171.1|	DNA-binding protein HU [Rickettsia africae ESF-5]
152	tid|ABV74568.1|ref|ABV74568.1|	DNA-binding protein HU [Rickettsia akari str. Hartford]
152	tid|KJV61603.1|ref|KJV61603.1|	bacterial DNA-binding family protein [Rickettsia amblyommatis str. Ac/Pa]
152	tid|ALA61486.1|ref|ALA61486.1|	DNA-binding protein [Rickettsia amblyommatis str. Ac37]
152	tid|KJV97473.1|ref|KJV97473.1|	bacterial DNA-binding family protein [Rickettsia amblyommatis str. Darkwater]
152	tid|AFC69351.1|ref|AFC69351.1|	DNA-binding protein HU [Rickettsia amblyommatis str. GAT-30V]
152	tid|KJW05299.1|ref|KJW05299.1|	bacterial DNA-binding family protein [Rickettsia argasii T170-B]
152	tid|AFC71626.1|ref|AFC71626.1|	DNA-binding protein HU [Rickettsia australis str. Cutlack]
152	fid|000999|fig|6666666.122879.peg.134|	DNA-binding protein HU-alpha [Rickettsia australis str. Phillips]
152	tid|ABV78699.1|ref|ABV78699.1|	DNA-binding protein HU [Rickettsia bellii OSU 85-389]
152	tid|ABE05230.1|ref|ABE05230.1|	DNA-binding protein HU [Rickettsia bellii RML369-C]
152	tid|KJV89189.1|ref|KJV89189.1|	DNA-binding HU 1 domain protein [Rickettsia bellii str. RML An4]
152	tid|KJV92930.1|ref|KJV92930.1|	DNA-binding HU 1 domain protein [Rickettsia bellii str. RML Mogi]
152	tid|KDO02820.1|ref|KDO02820.1|	Histone-like protein [Rickettsia buchneri str ISO7]
152	tid|AFB20768.1|ref|AFB20768.1|	DNA-binding protein HU [Rickettsia canadensis str. CA410]
152	tid|ABV73145.1|ref|ABV73145.1|	DNA-binding protein HU [Rickettsia canadensis str. McKiel]
152	tid|AAL02750.1|ref|AAL02750.1|	DNA-binding protein HU [Rickettsia conorii str. Malish 7]
152	fid|000206|fig|6666666.122808.peg.207|	DNA-binding protein HU [Rickettsia conorii subsp. caspia A-167]
152	fid|000322|fig|6666666.122807.peg.323|	DNA-binding protein HU-alpha [Rickettsia conorii subsp. indica ITTR]
152	fid|000281|fig|6666666.122810.peg.282|	DNA-binding protein HU-alpha [Rickettsia conorii subsp. israelensis ISTT CDC1]
152	ref|OZG31682.1|ref|OZG31682.1|	DNA-binding protein [Rickettsia endosymbiont of Culicoides newsteadi]
152	tid|KJW03574.1|ref|KJW03574.1|	bacterial DNA-binding family protein [Rickettsia endosymbiont of Ixodes pacificus str Humboldt]
152	tid|EER21153.1|ref|EER21153.1|	DNA-binding protein HU [Rickettsia endosymbiont of Ixodes scapularis]
152	ref|KYP98664.1|ref|KYP98664.1|	DNA-binding protein [Rickettsia endosymbiont of Proechinophthirus fluctus]
152	tid|AAY61959.1|ref|AAY61959.1|	DNA-binding protein HU [Rickettsia felis URRWXCal2]
152	tid|KHO02441.1|ref|KHO02441.1|	DNA-binding protein [Rickettsia felis str. LSU]
152	tid|KHO03088.1|ref|KHO03088.1|	DNA-binding protein [Rickettsia felis str. LSU-Lb]
152	tid|KJV58902.1|ref|KJV58902.1|	bacterial DNA-binding family protein [Rickettsia felis str. Pedreira]
152	tid|AEK74255.1|ref|AEK74255.1|	DNA-binding protein HU [Rickettsia heilongjiangensis 054]
152	fid|001420|fig|6666666.122806.peg.1424|	DNA-binding protein HU-alpha [Rickettsia helvetica C9P9]
152	fid|000494|fig|6666666.122809.peg.496|	DNA-binding protein HU [Rickettsia honei RB]
152	fid|001106|fig|6666666.122817.peg.1106|	DNA-binding protein HU-alpha [Rickettsia hoogstraalii Croatica]
152	tid|KJV81417.1|ref|KJV81417.1|	bacterial DNA-binding family protein [Rickettsia hoogstraalii str. RCCE3]
152	tid|BAK96398.1|ref|BAK96398.1|	DNA-binding protein HU [Rickettsia japonica YH]
152	tid|ABV84515.1|ref|ABV84515.1|	DNA-binding protein HU [Rickettsia massiliae MTU5]
152	tid|AFB31164.1|ref|AFB31164.1|	DNA-binding protein HU [Rickettsia massiliae str. AZT80]
152	tid|CEO17071.1|ref|CEO17071.1|	DNA-binding protein HU 1 [Rickettsia monacensis IrR/Munich]
152	tid|AFC73878.1|ref|AFC73878.1|	DNA-binding protein HU [Rickettsia montanensis str. OSU 85-930]
152	tid|KJV96187.1|ref|KJV96187.1|	bacterial DNA-binding family protein [Rickettsia parkeri str. AT#24]
152	tid|KJV93983.1|ref|KJV93983.1|	bacterial DNA-binding family protein [Rickettsia parkeri str. Grand Bay]
152	tid|AFC74411.1|ref|AFC74411.1|	DNA-binding protein HU [Rickettsia parkeri str. Portsmouth]
152	tid|KJW01211.1|ref|KJW01211.1|	bacterial DNA-binding family protein [Rickettsia parkeri str. Tates Hell]
152	tid|ACR47829.1|ref|ACR47829.1|	DNA-binding protein HU [Rickettsia peacockii str. Rustic]
152	tid|AFB25837.1|ref|AFB25837.1|	DNA-binding protein HU [Rickettsia philipii str. 364D]
152	tid|AGJ02680.1|ref|AGJ02680.1|	DNA-binding protein HU [Rickettsia prowazekii str. Breinl]
152	tid|AFE50681.1|ref|AFE50681.1|	DNA-binding protein HU [Rickettsia prowazekii str. BuV67-CWPP]
152	tid|EOB11119.1|ref|EOB11119.1|	DNA polymerase III subunit delta' [Rickettsia prowazekii str. Cairo 3]
152	tid|AFE48992.1|ref|AFE48992.1|	DNA-binding protein HU [Rickettsia prowazekii str. Chernikova]
152	tid|AFE51522.1|ref|AFE51522.1|	DNA-binding protein HU [Rickettsia prowazekii str. Dachau]
152	tid|EOB10683.1|ref|EOB10683.1|	DNA-binding protein HU [Rickettsia prowazekii str. GvF12]
152	tid|AFE52618.1|ref|AFE52618.1|	DNA-binding protein HU [Rickettsia prowazekii str. GvV257]
152	tid|AFE49837.1|ref|AFE49837.1|	DNA-binding protein HU [Rickettsia prowazekii str. Katsinyian]
152	tid|CAA14638.1|ref|CAA14638.1|	DNA-BINDING PROTEIN HU (hupA) [Rickettsia prowazekii str. Madrid E]
152	tid|AGJ02208.1|ref|AGJ02208.1|	DNA polymerase III subunit delta' [Rickettsia prowazekii str. NMRC Madrid E]
152	tid|ADE29680.1|ref|ADE29680.1|	DNA-binding protein HU [Rickettsia prowazekii str. Rp22]
152	tid|AFE53189.1|ref|AFE53189.1|	DNA-binding protein HU [Rickettsia prowazekii str. RpGvF24]
152	tid|AFC71997.1|ref|AFC71997.1|	DNA-binding protein HU [Rickettsia rhipicephali str. 3-7-female6-CWPP]
152	tid|KJV79476.1|ref|KJV79476.1|	bacterial DNA-binding family protein [Rickettsia rhipicephali str. Ect]
152	tid|AFB24504.1|ref|AFB24504.1|	DNA-binding protein HU [Rickettsia rickettsii str. Arizona]
152	tid|AFB22613.1|ref|AFB22613.1|	DNA-binding protein HU [Rickettsia rickettsii str. Brazil]
152	tid|AFB23152.1|ref|AFB23152.1|	DNA-binding protein HU [Rickettsia rickettsii str. Colombia]
152	tid|AFB29849.1|ref|AFB29849.1|	DNA-binding protein HU [Rickettsia rickettsii str. Hauke]
152	tid|AFB27190.1|ref|AFB27190.1|	DNA-binding protein HU [Rickettsia rickettsii str. Hino]
152	tid|AFB28532.1|ref|AFB28532.1|	DNA-binding protein HU [Rickettsia rickettsii str. Hlp#2]
152	tid|ABY72172.1|ref|ABY72172.1|	DNA-binding protein HU [Rickettsia rickettsii str. Iowa]
152	tid|AJG34044.1|ref|AJG34044.1|	DNA-binding protein [Rickettsia rickettsii str. Morgan]
152	tid|AJG32710.1|ref|AJG32710.1|	DNA-binding protein [Rickettsia rickettsii str. R]
152	tid|ABV75823.1|ref|ABV75823.1|	DNA-binding protein HU [Rickettsia rickettsii str. Sheila Smith]
152	tid|EAA25723.1|ref|EAA25723.1|	DNA-binding protein HU [Rickettsia sibirica 246]
152	fid|000389|fig|6666666.122805.peg.389|	DNA-binding protein HU [Rickettsia sibirica subsp. mongolitimonae HA-91]
152	fid|000514|fig|6666666.122804.peg.516|	DNA-binding protein HU [Rickettsia sibirica subsp. sibirica BJ-90]
152	tid|AEV91883.1|ref|AEV91883.1|	DNA-binding protein HU [Rickettsia slovaca 13-B]
152	tid|AFD19222.1|ref|AFD19222.1|	DNA-binding protein HU [Rickettsia slovaca str. D-CWPP]
152	fig|6666666.316951.peg.1580|	DNA-binding protein HU [Rickettsia sp. AUS118]
152	fid|001127|fig|6666666.140370.peg.1128|	DNA-binding protein HU [Rickettsia sp. Adalia]
152	tid|0000328|ref|tigr_627|	DNA-binding protein HU-beta [Rickettsia sp. Ich]
152	fid|000940|fig|6666666.122811.peg.940|	DNA-binding protein HU [Rickettsia sp. MEAM1 str. Bemisia tabaci]
152	fig|6666666.316952.peg.1147|	DNA-binding protein HU-alpha [Rickettsia sp. Tenjiku01]
152	ref|ODA37334.1|ref|ODA37334.1|	DNA-binding protein [Rickettsia sp. wb]
152	ref|ODA38187.1|ref|ODA38187.1|	DNA-binding protein [Rickettsia sp. wq]
152	fid|001215|fig|6666666.122814.peg.1164|	DNA-binding protein HU [Rickettsia tamurae AT-1]
152	tid|AFE54863.1|ref|AFE54863.1|	DNA-binding protein HU [Rickettsia typhi str. B9991CWPP]
152	tid|AFE54024.1|ref|AFE54024.1|	DNA-binding protein HU [Rickettsia typhi str. TH1527]
152	tid|AAU03646.1|ref|AAU03646.1|	DNA-binding protein HU [Rickettsia typhi str. Wilmington]
154	tid|KIJ89320.1|ref|KIJ89320.1|	membrane protein [Candidatus Rickettsia asemboensis]
154	fid|000261|fig|6666666.122813.peg.261|	HflC protein [Candidatus Rickettsia gravesii BWI-1]
154	fid|000824|fig|6666666.122815.peg.827|	HflC protein [Rickettsia aeschlimannii MC16]
154	tid|ACP53121.1|ref|ACP53121.1|	Membrane protease subunit, stomatin/prohibitin-like protein [Rickettsia africae ESF-5]
154	tid|ABV74513.1|ref|ABV74513.1|	Membrane protease subunits [Rickettsia akari str. Hartford]
154	tid|KJV61547.1|ref|KJV61547.1|	hflC protein [Rickettsia amblyommatis str. Ac/Pa]
154	tid|ALA61437.1|ref|ALA61437.1|	hypothetical protein AL573_01325 [Rickettsia amblyommatis str. Ac37]
154	tid|KJV97593.1|ref|KJV97593.1|	hflC protein [Rickettsia amblyommatis str. Darkwater]
154	tid|AFC69303.1|ref|AFC69303.1|	Membrane protease subunit, stomatin/prohibitin-like protein [Rickettsia amblyommatis str. GAT-30V]
154	tid|KJW05247.1|ref|KJW05247.1|	hflC protein [Rickettsia argasii T170-B]
154	tid|AFC71679.1|ref|AFC71679.1|	membrane protease subunit stomatin/prohibitin-like protein [Rickettsia australis str. Cutlack]
154	fid|000070|fig|6666666.122879.peg.79|	HflC protein [Rickettsia australis str. Phillips]
154	tid|ABV78677.1|ref|ABV78677.1|	Membrane protease subunit, stomatin/prohibitin-like protein [Rickettsia bellii OSU 85-389]
154	tid|ABE05252.1|ref|ABE05252.1|	Membrane protease subunit, stomatin/prohibitin-like protein [Rickettsia bellii RML369-C]
154	tid|KJV89165.1|ref|KJV89165.1|	hflC protein [Rickettsia bellii str. RML An4]
154	tid|KJV92908.1|ref|KJV92908.1|	hflC protein [Rickettsia bellii str. RML Mogi]
154	tid|KDO03170.1|ref|KDO03170.1|	Modulator of FtsH protease HflC [Rickettsia buchneri str ISO7]
154	tid|AFB20699.1|ref|AFB20699.1|	hflc protein (hflc) [Rickettsia canadensis str. CA410]
154	tid|ABV73073.1|ref|ABV73073.1|	hflc protein (hflc) [Rickettsia canadensis str. McKiel]
154	tid|AAL02703.1|ref|AAL02703.1|	hflC protein [Rickettsia conorii str. Malish 7]
154	fid|000157|fig|6666666.122808.peg.158|	HflC protein [Rickettsia conorii subsp. caspia A-167]
154	fid|000273|fig|6666666.122807.peg.274|	HflC protein [Rickettsia conorii subsp. indica ITTR]
154	fid|000230|fig|6666666.122810.peg.231|	HflC protein [Rickettsia conorii subsp. israelensis ISTT CDC1]
154	ref|OZG31440.1|ref|OZG31440.1|	protease modulator HflC [Rickettsia endosymbiont of Culicoides newsteadi]
154	tid|KJW03638.1|ref|KJW03638.1|	hflC protein [Rickettsia endosymbiont of Ixodes pacificus str Humboldt]
154	tid|EER21424.1|ref|EER21424.1|	HflC protein [Rickettsia endosymbiont of Ixodes scapularis]
154	ref|KYP98702.1|ref|KYP98702.1|	membrane protein [Rickettsia endosymbiont of Proechinophthirus fluctus]
154	tid|AAY62018.1|ref|AAY62018.1|	Membrane protease subunits [Rickettsia felis URRWXCal2]
154	tid|KHO02415.1|ref|KHO02415.1|	membrane protein [Rickettsia felis str. LSU]
154	tid|KHO02761.1|ref|KHO02761.1|	membrane protein [Rickettsia felis str. LSU-Lb]
154	tid|KJV58830.1|ref|KJV58830.1|	hflC protein [Rickettsia felis str. Pedreira]
154	tid|AEK74206.1|ref|AEK74206.1|	hflC protein [Rickettsia heilongjiangensis 054]
154	fid|001485|fig|6666666.122806.peg.1489|	HflC protein [Rickettsia helvetica C9P9]
154	fid|001403|fig|6666666.122809.peg.1411|	HflC protein [Rickettsia honei RB]
154	fid|001042|fig|6666666.122817.peg.1042|	HflC protein [Rickettsia hoogstraalii Croatica]
154	tid|KJV81473.1|ref|KJV81473.1|	hflC protein [Rickettsia hoogstraalii str. RCCE3]
154	tid|BAK96350.1|ref|BAK96350.1|	membrane protease subunit, stomatin/prohibitin-like protein [Rickettsia japonica YH]
154	tid|ABV84467.1|ref|ABV84467.1|	Membrane protease subunit, stomatin/prohibitin-like protein [Rickettsia massiliae MTU5]
154	tid|AFB31115.1|ref|AFB31115.1|	membrane protease subunit stomatin/prohibitin-like protein [Rickettsia massiliae str. AZT80]
154	tid|CEO16979.1|ref|CEO16979.1|	Modulator of FtsH protease HflC [Rickettsia monacensis IrR/Munich]
154	tid|AFC73828.1|ref|AFC73828.1|	Membrane protease subunit, stomatin/prohibitin-like protein [Rickettsia montanensis str. OSU 85-930]
154	tid|KJV95376.1|ref|KJV95376.1|	hflC protein [Rickettsia parkeri str. AT#24]
154	tid|KJV94003.1|ref|KJV94003.1|	hflC protein [Rickettsia parkeri str. Grand Bay]
154	tid|AFC74360.1|ref|AFC74360.1|	Membrane protease subunit, stomatin/prohibitin-like protein [Rickettsia parkeri str. Portsmouth]
154	tid|KJW01594.1|ref|KJW01594.1|	hflC protein [Rickettsia parkeri str. Tates Hell]
154	tid|ACR47505.1|ref|ACR47505.1|	protease activity modulator [Rickettsia peacockii str. Rustic]
154	tid|AFB25787.1|ref|AFB25787.1|	protease activity modulator [Rickettsia philipii str. 364D]
154	tid|AGJ02731.1|ref|AGJ02731.1|	periplasmic serine endoprotease DegP-like protein [Rickettsia prowazekii str. Breinl]
154	tid|AFE50636.1|ref|AFE50636.1|	HFLC protein (hflC) [Rickettsia prowazekii str. BuV67-CWPP]
154	tid|EOB09582.1|ref|EOB09582.1|	HflK protein [Rickettsia prowazekii str. Cairo 3]
154	tid|AFE48947.1|ref|AFE48947.1|	HFLC protein (hflC) [Rickettsia prowazekii str. Chernikova]
154	tid|AFE51477.1|ref|AFE51477.1|	HFLC protein (hflC) [Rickettsia prowazekii str. Dachau]
154	tid|EOB10013.1|ref|EOB10013.1|	HflC protein [Rickettsia prowazekii str. GvF12]
154	tid|AFE52572.1|ref|AFE52572.1|	HFLC protein (hflC) [Rickettsia prowazekii str. GvV257]
154	tid|AFE49792.1|ref|AFE49792.1|	HFLC protein (hflC) [Rickettsia prowazekii str. Katsinyian]
154	tid|CAA14592.1|ref|CAA14592.1|	HFLC PROTEIN (hflC) [Rickettsia prowazekii str. Madrid E]
154	tid|AGJ01321.1|ref|AGJ01321.1|	HflC protein [Rickettsia prowazekii str. NMRC Madrid E]
154	tid|ADE29631.1|ref|ADE29631.1|	Membrane proteasesubunit,stomatin/prohibitin-like protein [Rickettsia prowazekii str. Rp22]
154	tid|AFE53143.1|ref|AFE53143.1|	HFLC protein (hflC) [Rickettsia prowazekii str. RpGvF24]
154	tid|AFC71947.1|ref|AFC71947.1|	Membrane protease subunit, stomatin/prohibitin-like protein [Rickettsia rhipicephali str. 3-7-female6-CWPP]
154	tid|KJV78808.1|ref|KJV78808.1|	hflC protein [Rickettsia rhipicephali str. Ect]
154	tid|AFB24453.1|ref|AFB24453.1|	protease activity modulator [Rickettsia rickettsii str. Arizona]
154	tid|AFB22664.1|ref|AFB22664.1|	protease activity modulator [Rickettsia rickettsii str. Brazil]
154	tid|AFB23101.1|ref|AFB23101.1|	protease activity modulator [Rickettsia rickettsii str. Colombia]
154	tid|AFB29798.1|ref|AFB29798.1|	protease activity modulator [Rickettsia rickettsii str. Hauke]
154	tid|AFB27139.1|ref|AFB27139.1|	protease activity modulator [Rickettsia rickettsii str. Hino]
154	tid|AFB28482.1|ref|AFB28482.1|	protease activity modulator [Rickettsia rickettsii str. Hlp#2]
154	tid|ABY72119.1|ref|ABY72119.1|	protease activity modulator [Rickettsia rickettsii str. Iowa]
154	tid|AJG33994.1|ref|AJG33994.1|	membrane protein [Rickettsia rickettsii str. Morgan]
154	tid|AJG32660.1|ref|AJG32660.1|	membrane protein [Rickettsia rickettsii str. R]
154	tid|ABV75772.1|ref|ABV75772.1|	Membrane protease subunits [Rickettsia rickettsii str. Sheila Smith]
154	tid|EAA25770.1|ref|EAA25770.1|	hflC protein [Rickettsia sibirica 246]
154	fid|000214|fig|6666666.122805.peg.214|	HflC protein [Rickettsia sibirica subsp. mongolitimonae HA-91]
154	fid|000017|fig|6666666.122804.peg.17|	HflC protein [Rickettsia sibirica subsp. sibirica BJ-90]
154	tid|AEV91834.1|ref|AEV91834.1|	Membrane protease subunit, stomatin/prohibitin-like protein [Rickettsia slovaca 13-B]
154	tid|AFD19171.1|ref|AFD19171.1|	Membrane protease subunit, stomatin/prohibitin-like protein [Rickettsia slovaca str. D-CWPP]
154	fig|6666666.316951.peg.886|	HflC protein [Rickettsia sp. AUS118]
154	fid|000087|fig|6666666.140370.peg.87|	HflC protein [Rickettsia sp. Adalia]
154	tid|0000978|ref|tigr_1292|	hflC protein [Rickettsia sp. Ich]
154	fid|000459|fig|6666666.122811.peg.459|	HflC protein [Rickettsia sp. MEAM1 str. Bemisia tabaci]
154	fig|6666666.316952.peg.1434|	HflC protein [Rickettsia sp. Tenjiku01]
154	ref|ODA37314.1|ref|ODA37314.1|	HflC protein [Rickettsia sp. wb]
154	ref|ODA38207.1|ref|ODA38207.1|	HflC protein [Rickettsia sp. wq]
154	fid|000721|fig|6666666.122814.peg.1106|	HflC protein [Rickettsia tamurae AT-1]
154	tid|AFE54816.1|ref|AFE54816.1|	protease activity modulator protein HflC [Rickettsia typhi str. B9991CWPP]
154	tid|AFE53977.1|ref|AFE53977.1|	protease activity modulator protein HflC [Rickettsia typhi str. TH1527]
154	tid|AAU03598.1|ref|AAU03598.1|	protease activity modulator protein HflC [Rickettsia typhi str. Wilmington]
156	tid|KIJ89332.1|ref|KIJ89332.1|	tRNA (guanine-N1)-methyltransferase [Candidatus Rickettsia asemboensis]
156	fid|000245|fig|6666666.122813.peg.245|	tRNA (Guanine37-N1) -methyltransferase (EC 2.1.1.31) [Candidatus Rickettsia gravesii BWI-1]
156	fid|000808|fig|6666666.122815.peg.811|	tRNA (Guanine37-N1) -methyltransferase (EC 2.1.1.31) [Rickettsia aeschlimannii MC16]
156	tid|ACP53107.1|ref|ACP53107.1|	tRNA (guanine-n1)-methyltransferase [Rickettsia africae ESF-5]
156	tid|ABV74498.1|ref|ABV74498.1|	tRNA (guanine-N(1)-)-methyltransferase [Rickettsia akari str. Hartford]
156	tid|KJV61531.1|ref|KJV61531.1|	tRNA (guanine(37)-N(1))-methyltransferase [Rickettsia amblyommatis str. Ac/Pa]
156	tid|ALA61422.1|ref|ALA61422.1|	tRNA (guanine-N1)-methyltransferase [Rickettsia amblyommatis str. Ac37]
156	tid|KJV97576.1|ref|KJV97576.1|	tRNA (guanine(37)-N(1))-methyltransferase [Rickettsia amblyommatis str. Darkwater]
156	tid|AFC69288.1|ref|AFC69288.1|	tRNA (guanine-N(1)-)-methyltransferase [Rickettsia amblyommatis str. GAT-30V]
156	tid|KJW05231.1|ref|KJW05231.1|	tRNA (guanine(37)-N(1))-methyltransferase [Rickettsia argasii T170-B]
156	tid|AFC70455.1|ref|AFC70455.1|	tRNA (guanine-N(1)-)-methyltransferase [Rickettsia australis str. Cutlack]
156	fid|000058|fig|6666666.122879.peg.65|	tRNA (Guanine37-N1) -methyltransferase (EC 2.1.1.31) [Rickettsia australis str. Phillips]
156	tid|ABV78626.1|ref|ABV78626.1|	tRNA (guanine-N(1)-)-methyltransferase [Rickettsia bellii OSU 85-389]
156	tid|ABE05298.1|ref|ABE05298.1|	tRNA (guanine-n1)-methyltransferase [Rickettsia bellii RML369-C]
156	tid|KJV90349.1|ref|KJV90349.1|	tRNA (guanine(37)-N(1))-methyltransferase [Rickettsia bellii str. RML An4]
156	tid|KJV92823.1|ref|KJV92823.1|	tRNA (guanine(37)-N(1))-methyltransferase [Rickettsia bellii str. RML Mogi]
156	tid|KDO03604.1|ref|KDO03604.1|	tRNA (guanine-N(1)-)-methyltransferase [Rickettsia buchneri str ISO7]
156	tid|AFB20686.1|ref|AFB20686.1|	tRNA (guanine-N(1)-)-methyltransferase [Rickettsia canadensis str. CA410]
156	tid|ABV73060.1|ref|ABV73060.1|	tRNA (guanine-N(1)-)-methyltransferase [Rickettsia canadensis str. McKiel]
156	tid|AAL02689.1|ref|AAL02689.1|	tRNA (guanine-n1)-methyltransferase [Rickettsia conorii str. Malish 7]
156	fid|000142|fig|6666666.122808.peg.143|	tRNA (Guanine37-N1) -methyltransferase (EC 2.1.1.31) [Rickettsia conorii subsp. caspia A-167]
156	fid|000258|fig|6666666.122807.peg.259|	tRNA (Guanine37-N1) -methyltransferase (EC 2.1.1.31) [Rickettsia conorii subsp. indica ITTR]
156	fid|000215|fig|6666666.122810.peg.216|	tRNA (Guanine37-N1) -methyltransferase (EC 2.1.1.31) [Rickettsia conorii subsp. israelensis ISTT CDC1]
156	ref|OZG32134.1|ref|OZG32134.1|	tRNA (guanosine(37)-N1)-methyltransferase TrmD [Rickettsia endosymbiont of Culicoides newsteadi]
156	tid|KJW03650.1|ref|KJW03650.1|	tRNA (guanine(37)-N(1))-methyltransferase [Rickettsia endosymbiont of Ixodes pacificus str Humboldt]
156	tid|EER22661.1|ref|EER22661.1|	tRNA (guanine-N1)-methyltransferase [Rickettsia endosymbiont of Ixodes scapularis]
156	ref|KYP98726.1|ref|KYP98726.1|	tRNA (guanine-N1)-methyltransferase [Rickettsia endosymbiont of Proechinophthirus fluctus]
156	tid|AAY60950.1|ref|AAY60950.1|	tRNA (guanine-n1)-methyltransferase [Rickettsia felis URRWXCal2]
156	tid|KHO03439.1|ref|KHO03439.1|	tRNA (guanine-N1)-methyltransferase [Rickettsia felis str. LSU]
156	tid|KHO04124.1|ref|KHO04124.1|	tRNA (guanine-N1)-methyltransferase [Rickettsia felis str. LSU-Lb]
156	tid|KJV58098.1|ref|KJV58098.1|	tRNA (guanine(37)-N(1))-methyltransferase [Rickettsia felis str. Pedreira]
156	tid|AEK74191.1|ref|AEK74191.1|	tRNA (guanine-N(1)-)-methyltransferase [Rickettsia heilongjiangensis 054]
156	fid|001469|fig|6666666.122806.peg.1473|	tRNA (Guanine37-N1) -methyltransferase (EC 2.1.1.31) [Rickettsia helvetica C9P9]
156	fid|001388|fig|6666666.122809.peg.1396|	tRNA (Guanine37-N1) -methyltransferase (EC 2.1.1.31) [Rickettsia honei RB]
156	fid|001026|fig|6666666.122817.peg.1026|	tRNA (Guanine37-N1) -methyltransferase (EC 2.1.1.31) [Rickettsia hoogstraalii Croatica]
156	tid|KJV81491.1|ref|KJV81491.1|	tRNA (guanine(37)-N(1))-methyltransferase [Rickettsia hoogstraalii str. RCCE3]
156	tid|BAK96337.1|ref|BAK96337.1|	tRNA (guanine-N(1)-)-methyltransferase [Rickettsia japonica YH]
156	tid|ABV84452.1|ref|ABV84452.1|	tRNA (guanine-n1)-methyltransferase [Rickettsia massiliae MTU5]
156	tid|AFB31102.1|ref|AFB31102.1|	tRNA (guanine-N(1)-)-methyltransferase [Rickettsia massiliae str. AZT80]
156	tid|CEO16739.1|ref|CEO16739.1|	tRNA (guanine-N(1)-)-methyltransferase [Rickettsia monacensis IrR/Munich]
156	tid|AFC73813.1|ref|AFC73813.1|	tRNA (guanine-N(1)-)-methyltransferase [Rickettsia montanensis str. OSU 85-930]
156	tid|KJV96139.1|ref|KJV96139.1|	tRNA (guanine(37)-N(1))-methyltransferase [Rickettsia parkeri str. AT#24]
156	tid|KJV93863.1|ref|KJV93863.1|	tRNA (guanine(37)-N(1))-methyltransferase [Rickettsia parkeri str. Grand Bay]
156	tid|AFC74346.1|ref|AFC74346.1|	tRNA (guanine-N(1)-)-methyltransferase [Rickettsia parkeri str. Portsmouth]
156	tid|KJW00516.1|ref|KJW00516.1|	tRNA (guanine(37)-N(1))-methyltransferase [Rickettsia parkeri str. Tates Hell]
156	tid|ACR47379.1|ref|ACR47379.1|	tRNA (guanine-N(1)-)-methyltransferase [Rickettsia peacockii str. Rustic]
156	tid|AFB25773.1|ref|AFB25773.1|	tRNA (guanine-N(1)-)-methyltransferase [Rickettsia philipii str. 364D]
156	tid|AGJ02743.1|ref|AGJ02743.1|	50S ribosomal protein L19 [Rickettsia prowazekii str. Breinl]
156	tid|AFE50624.1|ref|AFE50624.1|	tRNA (guanine-N(1)-)-methyltransferase [Rickettsia prowazekii str. BuV67-CWPP]
156	tid|EOB09570.1|ref|EOB09570.1|	Acetate kinase [Rickettsia prowazekii str. Cairo 3]
156	tid|AFE48935.1|ref|AFE48935.1|	tRNA (guanine-N(1)-)-methyltransferase [Rickettsia prowazekii str. Chernikova]
156	tid|AFE51465.1|ref|AFE51465.1|	tRNA (guanine-N(1)-)-methyltransferase [Rickettsia prowazekii str. Dachau]
156	tid|EOB10000.1|ref|EOB10000.1|	Acetate kinase [Rickettsia prowazekii str. GvF12]
156	tid|AFE52560.1|ref|AFE52560.1|	tRNA (guanine-N(1)-)-methyltransferase [Rickettsia prowazekii str. GvV257]
156	tid|AFE49780.1|ref|AFE49780.1|	tRNA (guanine-N(1)-)-methyltransferase [Rickettsia prowazekii str. Katsinyian]
156	tid|CAA14580.1|ref|CAA14580.1|	TRNA (GUANINE-N1)-METHYLTRANSFERASE (trmD) [Rickettsia prowazekii str. Madrid E]
156	tid|AGJ01333.1|ref|AGJ01333.1|	tRNA (guanine-N(1)-)-methyltransferase [Rickettsia prowazekii str. NMRC Madrid E]
156	tid|ADE29619.1|ref|ADE29619.1|	tRNA(guanine-n1)-methyltransferase [Rickettsia prowazekii str. Rp22]
156	tid|AFE53131.1|ref|AFE53131.1|	tRNA (guanine-N(1)-)-methyltransferase [Rickettsia prowazekii str. RpGvF24]
156	tid|AFC71932.1|ref|AFC71932.1|	tRNA (guanine-N(1)-)-methyltransferase [Rickettsia rhipicephali str. 3-7-female6-CWPP]
156	tid|KJV79187.1|ref|KJV79187.1|	tRNA (guanine(37)-N(1))-methyltransferase [Rickettsia rhipicephali str. Ect]
156	tid|AFB24439.1|ref|AFB24439.1|	tRNA (guanine-N(1)-)-methyltransferase [Rickettsia rickettsii str. Arizona]
156	tid|AFB22679.1|ref|AFB22679.1|	tRNA (guanine-N(1)-)-methyltransferase [Rickettsia rickettsii str. Brazil]
156	tid|AFB23086.1|ref|AFB23086.1|	tRNA (guanine-N(1)-)-methyltransferase [Rickettsia rickettsii str. Colombia]
156	tid|AFB29783.1|ref|AFB29783.1|	tRNA (guanine-N(1)-)-methyltransferase [Rickettsia rickettsii str. Hauke]
156	tid|AFB27124.1|ref|AFB27124.1|	tRNA (guanine-N(1)-)-methyltransferase [Rickettsia rickettsii str. Hino]
156	tid|AFB28468.1|ref|AFB28468.1|	tRNA (guanine-N(1)-)-methyltransferase [Rickettsia rickettsii str. Hlp#2]
156	tid|ABY72104.1|ref|ABY72104.1|	tRNA (guanine-N(1)-)-methyltransferase [Rickettsia rickettsii str. Iowa]
156	tid|AJG33981.1|ref|AJG33981.1|	tRNA (guanine-N1)-methyltransferase [Rickettsia rickettsii str. Morgan]
156	tid|AJG32647.1|ref|AJG32647.1|	tRNA (guanine-N1)-methyltransferase [Rickettsia rickettsii str. R]
156	tid|ABV75757.1|ref|ABV75757.1|	tRNA (guanine-N(1)-)-methyltransferase [Rickettsia rickettsii str. Sheila Smith]
156	tid|EAA25784.1|ref|EAA25784.1|	tRNA (guanine-n1)-methyltransferase [Rickettsia sibirica 246]
156	fid|000229|fig|6666666.122805.peg.229|	tRNA (Guanine37-N1) -methyltransferase (EC 2.1.1.31) [Rickettsia sibirica subsp. mongolitimonae HA-91]
156	fid|000032|fig|6666666.122804.peg.32|	tRNA (Guanine37-N1) -methyltransferase (EC 2.1.1.31) [Rickettsia sibirica subsp. sibirica BJ-90]
156	tid|AEV91821.1|ref|AEV91821.1|	tRNA (guanine-n1)-methyltransferase [Rickettsia slovaca 13-B]
156	tid|AFD19158.1|ref|AFD19158.1|	tRNA (guanine-N(1)-)-methyltransferase [Rickettsia slovaca str. D-CWPP]
156	fig|6666666.316951.peg.902|	tRNA (Guanine37-N1) -methyltransferase (EC 2.1.1.31) [Rickettsia sp. AUS118]
156	fid|000072|fig|6666666.140370.peg.72|	tRNA (Guanine37-N1) -methyltransferase (EC 2.1.1.31) [Rickettsia sp. Adalia]
156	tid|0000194|ref|tigr_487|	tRNA (guanine-N1)-methyltransferase [Rickettsia sp. Ich]
156	fid|000220|fig|6666666.122811.peg.220|	tRNA (Guanine37-N1) -methyltransferase (EC 2.1.1.31) [Rickettsia sp. MEAM1 str. Bemisia tabaci]
156	fig|6666666.316952.peg.1002|	tRNA (Guanine37-N1) -methyltransferase (EC 2.1.1.31) [Rickettsia sp. Tenjiku01]
156	ref|ODA38426.1|ref|ODA38426.1|	tRNA (guanosine(37)-N1)-methyltransferase TrmD [Rickettsia sp. wb]
156	ref|ODA37130.1|ref|ODA37130.1|	tRNA (guanosine(37)-N1)-methyltransferase TrmD [Rickettsia sp. wq]
156	fid|000709|fig|6666666.122814.peg.1090|	tRNA (Guanine37-N1) -methyltransferase (EC 2.1.1.31) [Rickettsia tamurae AT-1]
156	tid|AFE54728.1|ref|AFE54728.1|	tRNA (guanine-N(1)-)-methyltransferase [Rickettsia typhi str. B9991CWPP]
156	tid|AFE53890.1|ref|AFE53890.1|	tRNA (guanine-N(1)-)-methyltransferase [Rickettsia typhi str. TH1527]
156	tid|AAU03513.1|ref|AAU03513.1|	tRNA (guanine-N(1)-)-methyltransferase [Rickettsia typhi str. Wilmington]
158	tid|KIJ88304.1|ref|KIJ88304.1|	DNA polymerase [Candidatus Rickettsia asemboensis]
158	fid|000009|fig|6666666.122813.peg.9|	Uracil-DNA glycosylase, family 4 [Candidatus Rickettsia gravesii BWI-1]
158	fid|000565|fig|6666666.122815.peg.566|	Uracil-DNA glycosylase, family 4 [Rickettsia aeschlimannii MC16]
158	tid|ACP53970.1|ref|ACP53970.1|	Uracil-DNA glycosylase, family 4 [Rickettsia africae ESF-5]
158	tid|ABV75533.1|ref|ABV75533.1|	N-terminus of bacteriophage-type DNA polymerase [Rickettsia akari str. Hartford]
158	tid|KJV61263.1|ref|KJV61263.1|	uracil-DNA glycosylase, 4 family protein [Rickettsia amblyommatis str. Ac/Pa]
158	tid|ALA61255.1|ref|ALA61255.1|	DNA polymerase [Rickettsia amblyommatis str. Ac37]
158	tid|KJV98159.1|ref|KJV98159.1|	uracil-DNA glycosylase, 4 family protein [Rickettsia amblyommatis str. Darkwater]
158	tid|AFC69083.1|ref|AFC69083.1|	uracil-DNA glycosylase [Rickettsia amblyommatis str. GAT-30V]
158	tid|KJW04663.1|ref|KJW04663.1|	uracil-DNA glycosylase, 4 family protein [Rickettsia argasii T170-B]
158	tid|AFC70661.1|ref|AFC70661.1|	hypothetical protein MC5_01260 [Rickettsia australis str. Cutlack]
158	fid|000859|fig|6666666.122879.peg.1244|	Uracil-DNA glycosylase, family 4 [Rickettsia australis str. Phillips]
158	tid|ABV78587.1|ref|ABV78587.1|	Uracil-DNA glycosylase [Rickettsia bellii OSU 85-389]
158	tid|ABE05328.1|ref|ABE05328.1|	Uracil-DNA glycosylase [Rickettsia bellii RML369-C]
158	tid|KJV90294.1|ref|KJV90294.1|	uracil-DNA glycosylase, 4 family protein [Rickettsia bellii str. RML An4]
158	tid|KJV92791.1|ref|KJV92791.1|	uracil-DNA glycosylase, 4 family protein [Rickettsia bellii str. RML Mogi]
158	tid|KDO03022.1|ref|KDO03022.1|	tRNA pseudouridine synthase B [Rickettsia buchneri str ISO7]
158	tid|AFB21556.1|ref|AFB21556.1|	N-terminus of bacteriophage-type DNA polymerase [Rickettsia canadensis str. CA410]
158	tid|ABV74000.1|ref|ABV74000.1|	N-terminus of bacteriophage-type DNA polymerase [Rickettsia canadensis str. McKiel]
158	tid|AAL03847.1|ref|AAL03847.1|	N-terminus of bacteriophage-type DNA polymerase [Rickettsia conorii str. Malish 7]
158	fid|001372|fig|6666666.122808.peg.1379|	Uracil-DNA glycosylase, family 4 [Rickettsia conorii subsp. caspia A-167]
158	fid|000027|fig|6666666.122807.peg.27|	Uracil-DNA glycosylase, family 4 [Rickettsia conorii subsp. indica ITTR]
158	fid|001427|fig|6666666.122810.peg.1433|	Uracil-DNA glycosylase, family 4 [Rickettsia conorii subsp. israelensis ISTT CDC1]
158	ref|OZG32371.1|ref|OZG32371.1|	uracil-DNA glycosylase [Rickettsia endosymbiont of Culicoides newsteadi]
158	tid|KJW02433.1|ref|KJW02433.1|	uracil-DNA glycosylase, 4 family protein [Rickettsia endosymbiont of Ixodes pacificus str Humboldt]
158	tid|EER22413.1|ref|EER22413.1|	uracil-DNA glycosylase, family 4 [Rickettsia endosymbiont of Ixodes scapularis]
158	ref|KYP98890.1|ref|KYP98890.1|	DNA polymerase [Rickettsia endosymbiont of Proechinophthirus fluctus]
158	tid|AAY62191.1|ref|AAY62191.1|	Uracil-DNA glycosylase, family 4 [Rickettsia felis URRWXCal2]
158	tid|KHO02319.1|ref|KHO02319.1|	DNA polymerase [Rickettsia felis str. LSU]
158	tid|KHO02496.1|ref|KHO02496.1|	DNA polymerase [Rickettsia felis str. LSU-Lb]
158	tid|KJV58624.1|ref|KJV58624.1|	uracil-DNA glycosylase, 4 family protein [Rickettsia felis str. Pedreira]
158	tid|AEK75269.1|ref|AEK75269.1|	N-terminus of bacteriophage-type DNA polymerase [Rickettsia heilongjiangensis 054]
158	fid|000208|fig|6666666.122806.peg.209|	Uracil-DNA glycosylase, family 4 [Rickettsia helvetica C9P9]
158	fid|000891|fig|6666666.122809.peg.895|	Uracil-DNA glycosylase, family 4 [Rickettsia honei RB]
158	fid|000782|fig|6666666.122817.peg.782|	Uracil-DNA glycosylase, family 4 [Rickettsia hoogstraalii Croatica]
158	tid|KJV81749.1|ref|KJV81749.1|	uracil-DNA glycosylase, 4 family protein [Rickettsia hoogstraalii str. RCCE3]
158	tid|BAK97153.1|ref|BAK97153.1|	uracil-DNA glycosylase, family 4 [Rickettsia japonica YH]
158	tid|ABV85272.1|ref|ABV85272.1|	Uracil-DNA glycosylase, family 4 [Rickettsia massiliae MTU5]
158	tid|AFB32106.1|ref|AFB32106.1|	uracil-DNA glycosylase [Rickettsia massiliae str. AZT80]
158	tid|CEO16783.1|ref|CEO16783.1|	Uracil DNA glycosylase superfamily protein [Rickettsia monacensis IrR/Munich]
158	tid|AFC73614.1|ref|AFC73614.1|	uracil-DNA glycosylase [Rickettsia montanensis str. OSU 85-930]
158	tid|KJV95482.1|ref|KJV95482.1|	uracil-DNA glycosylase, 4 family protein [Rickettsia parkeri str. AT#24]
158	tid|KJV94635.1|ref|KJV94635.1|	uracil-DNA glycosylase, 4 family protein [Rickettsia parkeri str. Grand Bay]
158	tid|AFC75455.1|ref|AFC75455.1|	uracil-DNA glycosylase [Rickettsia parkeri str. Portsmouth]
158	tid|KJW00712.1|ref|KJW00712.1|	uracil-DNA glycosylase, 4 family protein [Rickettsia parkeri str. Tates Hell]
158	tid|ACR47894.1|ref|ACR47894.1|	N-terminus of bacteriophage-type DNA polymerase [Rickettsia peacockii str. Rustic]
158	tid|AFB26903.1|ref|AFB26903.1|	N-terminus of bacteriophage-type DNA polymerase [Rickettsia philipii str. 364D]
158	tid|AGJ02897.1|ref|AGJ02897.1|	Pseudouridine synthase [Rickettsia prowazekii str. Breinl]
158	tid|AFE51326.1|ref|AFE51326.1|	hypothetical protein MA1_04085 [Rickettsia prowazekii str. BuV67-CWPP]
158	tid|EOB09419.1|ref|EOB09419.1|	Uracil-DNA glycosylase [Rickettsia prowazekii str. Cairo 3]
158	tid|AFE49639.1|ref|AFE49639.1|	hypothetical protein M9W_04095 [Rickettsia prowazekii str. Chernikova]
158	tid|AFE52164.1|ref|AFE52164.1|	hypothetical protein MA3_04130 [Rickettsia prowazekii str. Dachau]
158	tid|EOB10222.1|ref|EOB10222.1|	Pseudouridine synthase [Rickettsia prowazekii str. GvF12]
158	tid|AFE52424.1|ref|AFE52424.1|	hypothetical protein MA5_01175 [Rickettsia prowazekii str. GvV257]
158	tid|AFE50483.1|ref|AFE50483.1|	hypothetical protein M9Y_04100 [Rickettsia prowazekii str. Katsinyian]
158	tid|CAA15269.1|ref|CAA15269.1|	unknown [Rickettsia prowazekii str. Madrid E]
158	tid|AGJ01484.1|ref|AGJ01484.1|	Pseudouridine synthase [Rickettsia prowazekii str. NMRC Madrid E]
158	tid|ADE30421.1|ref|ADE30421.1|	Uracil-DNA glycosylase, family 4 [Rickettsia prowazekii str. Rp22]
158	tid|AFE53828.1|ref|AFE53828.1|	hypothetical protein MA7_04085 [Rickettsia prowazekii str. RpGvF24]
158	tid|AFC71737.1|ref|AFC71737.1|	uracil-DNA glycosylase [Rickettsia rhipicephali str. 3-7-female6-CWPP]
158	tid|KJV78377.1|ref|KJV78377.1|	uracil-DNA glycosylase, 4 family protein [Rickettsia rhipicephali str. Ect]
158	tid|AFB25559.1|ref|AFB25559.1|	uracil DNA glycosylase superfamily protein [Rickettsia rickettsii str. Arizona]
158	tid|AFB22895.1|ref|AFB22895.1|	uracil DNA glycosylase superfamily protein [Rickettsia rickettsii str. Brazil]
158	tid|AFB24216.1|ref|AFB24216.1|	uracil DNA glycosylase superfamily protein [Rickettsia rickettsii str. Colombia]
158	tid|AFB30900.1|ref|AFB30900.1|	uracil DNA glycosylase superfamily protein [Rickettsia rickettsii str. Hauke]
158	tid|AFB28239.1|ref|AFB28239.1|	uracil DNA glycosylase superfamily protein [Rickettsia rickettsii str. Hino]
158	tid|AFB29564.1|ref|AFB29564.1|	N-terminus of bacteriophage-type DNA polymerase [Rickettsia rickettsii str. Hlp#2]
158	tid|ABY73255.1|ref|ABY73255.1|	uracil DNA glycosylase superfamily protein [Rickettsia rickettsii str. Iowa]
158	tid|AJG34947.1|ref|AJG34947.1|	DNA polymerase [Rickettsia rickettsii str. Morgan]
158	tid|AJG33615.1|ref|AJG33615.1|	DNA polymerase [Rickettsia rickettsii str. R]
158	tid|ABV76877.1|ref|ABV76877.1|	N-terminus of bacteriophage-type DNA polymerase [Rickettsia rickettsii str. Sheila Smith]
158	tid|EAA25989.1|ref|EAA25989.1|	N-terminus of bacteriophage-type DNA polymerase [Rickettsia sibirica 246]
158	fid|001420|fig|6666666.122805.peg.1429|	Uracil-DNA glycosylase, family 4 [Rickettsia sibirica subsp. mongolitimonae HA-91]
158	fid|001265|fig|6666666.122804.peg.1270|	Uracil-DNA glycosylase, family 4 [Rickettsia sibirica subsp. sibirica BJ-90]
158	tid|AEV92757.1|ref|AEV92757.1|	Uracil-DNA glycosylase, family 4 [Rickettsia slovaca 13-B]
158	tid|AFD20289.1|ref|AFD20289.1|	uracil-DNA glycosylase [Rickettsia slovaca str. D-CWPP]
158	fig|6666666.316951.peg.1214|	Uracil-DNA glycosylase, family 4 [Rickettsia sp. AUS118]
158	fid|001199|fig|6666666.140370.peg.1200|	Uracil-DNA glycosylase, family 4 [Rickettsia sp. Adalia]
158	tid|0000334|ref|tigr_879|	uracil-DNA glycosylase [Rickettsia sp. Ich]
158	fid|000098|fig|6666666.122811.peg.98|	Uracil-DNA glycosylase, family 4 [Rickettsia sp. MEAM1 str. Bemisia tabaci]
158	fig|6666666.316952.peg.344|	Uracil-DNA glycosylase, family 4 [Rickettsia sp. Tenjiku01]
158	ref|ODA38502.1|ref|ODA38502.1|	uracil-DNA glycosylase [Rickettsia sp. wb]
158	ref|ODA37937.1|ref|ODA37937.1|	uracil-DNA glycosylase [Rickettsia sp. wq]
158	fid|000566|fig|6666666.122814.peg.868|	Uracil-DNA glycosylase, family 4 [Rickettsia tamurae AT-1]
158	tid|AFE55503.1|ref|AFE55503.1|	DNA polymerase [Rickettsia typhi str. B9991CWPP]
158	tid|AFE54665.1|ref|AFE54665.1|	DNA polymerase [Rickettsia typhi str. TH1527]
158	tid|AAU04287.1|ref|AAU04287.1|	DNA polymerase, bacteriophage-type [Rickettsia typhi str. Wilmington]
159	tid|KIJ89308.1|ref|KIJ89308.1|	50S ribosomal protein L11 [Candidatus Rickettsia asemboensis]
159	fid|000273|fig|6666666.122813.peg.273|	LSU ribosomal protein L11p (L12e) [Candidatus Rickettsia gravesii BWI-1]
159	fid|000835|fig|6666666.122815.peg.838|	LSU ribosomal protein L11p (L12e) [Rickettsia aeschlimannii MC16]
159	tid|ACP53133.1|ref|ACP53133.1|	50S ribosomal protein L11 [Rickettsia africae ESF-5]
159	tid|ABV74528.1|ref|ABV74528.1|	50S ribosomal protein L11 [Rickettsia akari str. Hartford]
159	tid|KJV61561.1|ref|KJV61561.1|	ribosomal protein L11 [Rickettsia amblyommatis str. Ac/Pa]
159	tid|ALA61449.1|ref|ALA61449.1|	50S ribosomal protein L11 [Rickettsia amblyommatis str. Ac37]
159	tid|KJV97607.1|ref|KJV97607.1|	ribosomal protein L11 [Rickettsia amblyommatis str. Darkwater]
159	tid|AFC69314.1|ref|AFC69314.1|	50S ribosomal protein L11 [Rickettsia amblyommatis str. GAT-30V]
159	tid|KJW05259.1|ref|KJW05259.1|	ribosomal protein L11 [Rickettsia argasii T170-B]
159	tid|AFC71665.1|ref|AFC71665.1|	50S ribosomal protein L11 [Rickettsia australis str. Cutlack]
159	fid|000082|fig|6666666.122879.peg.93|	LSU ribosomal protein L11p (L12e) [Rickettsia australis str. Phillips]
159	tid|ABV78691.1|ref|ABV78691.1|	50S ribosomal protein L11 [Rickettsia bellii OSU 85-389]
159	tid|ABE05238.1|ref|ABE05238.1|	50S ribosomal protein L11 [Rickettsia bellii RML369-C]
159	tid|KJV89180.1|ref|KJV89180.1|	ribosomal protein L11 [Rickettsia bellii str. RML An4]
159	tid|KJV92922.1|ref|KJV92922.1|	ribosomal protein L11 [Rickettsia bellii str. RML Mogi]
159	tid|KDO03156.1|ref|KDO03156.1|	50S ribosomal protein L11 [Rickettsia buchneri str ISO7]
159	tid|AFB20712.1|ref|AFB20712.1|	50S ribosomal protein L11 [Rickettsia canadensis str. CA410]
159	tid|ABV73087.1|ref|ABV73087.1|	50S ribosomal protein L11 [Rickettsia canadensis str. McKiel]
159	tid|AAL02715.1|ref|AAL02715.1|	50S ribosomal protein L11 [Rickettsia conorii str. Malish 7]
159	fid|000169|fig|6666666.122808.peg.170|	LSU ribosomal protein L11p (L12e) [Rickettsia conorii subsp. caspia A-167]
159	fid|000285|fig|6666666.122807.peg.286|	LSU ribosomal protein L11p (L12e) [Rickettsia conorii subsp. indica ITTR]
159	fid|000242|fig|6666666.122810.peg.243|	LSU ribosomal protein L11p (L12e) [Rickettsia conorii subsp. israelensis ISTT CDC1]
159	ref|OZG32392.1|ref|OZG32392.1|	50S ribosomal protein L11 [Rickettsia endosymbiont of Culicoides newsteadi]
159	tid|KJW03624.1|ref|KJW03624.1|	ribosomal protein L11 [Rickettsia endosymbiont of Ixodes pacificus str Humboldt]
159	tid|EER21415.1|ref|EER21415.1|	ribosomal protein L11 [Rickettsia endosymbiont of Ixodes scapularis]
159	ref|KYP98690.1|ref|KYP98690.1|	50S ribosomal protein L11 [Rickettsia endosymbiont of Proechinophthirus fluctus]
159	tid|AAY62001.1|ref|AAY62001.1|	50S ribosomal protein L11 [Rickettsia felis URRWXCal2]
159	tid|KHO02408.1|ref|KHO02408.1|	50S ribosomal protein L11 [Rickettsia felis str. LSU]
159	tid|KHO02774.1|ref|KHO02774.1|	50S ribosomal protein L11 [Rickettsia felis str. LSU-Lb]
159	tid|KJV58849.1|ref|KJV58849.1|	ribosomal protein L11 [Rickettsia felis str. Pedreira]
159	tid|AEK74219.1|ref|AEK74219.1|	50S ribosomal protein L11 [Rickettsia heilongjiangensis 054]
159	fid|001497|fig|6666666.122806.peg.1501|	LSU ribosomal protein L11p (L12e) [Rickettsia helvetica C9P9]
159	fid|001415|fig|6666666.122809.peg.1423|	LSU ribosomal protein L11p (L12e) [Rickettsia honei RB]
159	fid|001056|fig|6666666.122817.peg.1056|	LSU ribosomal protein L11p (L12e) [Rickettsia hoogstraalii Croatica]
159	tid|KJV81460.1|ref|KJV81460.1|	ribosomal protein L11 [Rickettsia hoogstraalii str. RCCE3]
159	tid|BAK96361.1|ref|BAK96361.1|	50S ribosomal protein L11 [Rickettsia japonica YH]
159	tid|ABV84479.1|ref|ABV84479.1|	50S ribosomal protein L11 [Rickettsia massiliae MTU5]
159	tid|AFB31127.1|ref|AFB31127.1|	50S ribosomal protein L11 [Rickettsia massiliae str. AZT80]
159	tid|CEO16992.1|ref|CEO16992.1|	50S ribosomal protein L11 [Rickettsia monacensis IrR/Munich]
159	tid|AFC73840.1|ref|AFC73840.1|	50S ribosomal protein L11 [Rickettsia montanensis str. OSU 85-930]
159	tid|KJV95736.1|ref|KJV95736.1|	ribosomal protein L11 [Rickettsia parkeri str. AT#24]
159	tid|KJV93651.1|ref|KJV93651.1|	ribosomal protein L11 [Rickettsia parkeri str. Grand Bay]
159	tid|AFC74373.1|ref|AFC74373.1|	50S ribosomal protein L11 [Rickettsia parkeri str. Portsmouth]
159	tid|KJW01268.1|ref|KJW01268.1|	ribosomal protein L11 [Rickettsia parkeri str. Tates Hell]
159	tid|ACR47493.1|ref|ACR47493.1|	50S ribosomal protein L11 [Rickettsia peacockii str. Rustic]
159	tid|AFB25800.1|ref|AFB25800.1|	50S ribosomal protein L11 [Rickettsia philipii str. 364D]
159	tid|AGJ02719.1|ref|AGJ02719.1|	50S ribosomal protein L1 [Rickettsia prowazekii str. Breinl]
159	tid|AFE50648.1|ref|AFE50648.1|	50S ribosomal protein L11 [Rickettsia prowazekii str. BuV67-CWPP]
159	tid|EOB09594.1|ref|EOB09594.1|	Transcription antitermination protein NusG [Rickettsia prowazekii str. Cairo 3]
159	tid|AFE48959.1|ref|AFE48959.1|	50S ribosomal protein L11 [Rickettsia prowazekii str. Chernikova]
159	tid|AFE51489.1|ref|AFE51489.1|	50S ribosomal protein L11 [Rickettsia prowazekii str. Dachau]
159	tid|EOB10025.1|ref|EOB10025.1|	50S ribosomal protein L11 [Rickettsia prowazekii str. GvF12]
159	tid|AFE52584.1|ref|AFE52584.1|	50S ribosomal protein L11 [Rickettsia prowazekii str. GvV257]
159	tid|AFE49804.1|ref|AFE49804.1|	50S ribosomal protein L11 [Rickettsia prowazekii str. Katsinyian]
159	tid|CAA14604.1|ref|CAA14604.1|	50S RIBOSOMAL PROTEIN L11 (rplK) [Rickettsia prowazekii str. Madrid E]
159	tid|AGJ01309.1|ref|AGJ01309.1|	50S ribosomal protein L11 [Rickettsia prowazekii str. NMRC Madrid E]
159	tid|ADE29645.1|ref|ADE29645.1|	50S ribosomal protein L11 [Rickettsia prowazekii str. Rp22]
159	tid|AFE53155.1|ref|AFE53155.1|	50S ribosomal protein L11 [Rickettsia prowazekii str. RpGvF24]
159	tid|AFC71959.1|ref|AFC71959.1|	50S ribosomal protein L11 [Rickettsia rhipicephali str. 3-7-female6-CWPP]
159	tid|KJV78177.1|ref|KJV78177.1|	ribosomal protein L11 [Rickettsia rhipicephali str. Ect]
159	tid|AFB24465.1|ref|AFB24465.1|	50S ribosomal protein L11 [Rickettsia rickettsii str. Arizona]
159	tid|AFB22651.1|ref|AFB22651.1|	50S ribosomal protein L11 [Rickettsia rickettsii str. Brazil]
159	tid|AFB23113.1|ref|AFB23113.1|	50S ribosomal protein L11 [Rickettsia rickettsii str. Colombia]
159	tid|AFB29810.1|ref|AFB29810.1|	50S ribosomal protein L11 [Rickettsia rickettsii str. Hauke]
159	tid|AFB27151.1|ref|AFB27151.1|	50S ribosomal protein L11 [Rickettsia rickettsii str. Hino]
159	tid|AFB28494.1|ref|AFB28494.1|	50S ribosomal protein L11 [Rickettsia rickettsii str. Hlp#2]
159	tid|ABY72131.1|ref|ABY72131.1|	LSU ribosomal protein L11P [Rickettsia rickettsii str. Iowa]
159	tid|AJG34006.1|ref|AJG34006.1|	50S ribosomal protein L11 [Rickettsia rickettsii str. Morgan]
159	tid|AJG32672.1|ref|AJG32672.1|	50S ribosomal protein L11 [Rickettsia rickettsii str. R]
159	tid|ABV75785.1|ref|ABV75785.1|	50S ribosomal protein L11 [Rickettsia rickettsii str. Sheila Smith]
159	tid|EAA25758.1|ref|EAA25758.1|	50S ribosomal protein L11 [Rickettsia sibirica 246]
159	fid|000201|fig|6666666.122805.peg.201|	LSU ribosomal protein L11p (L12e) [Rickettsia sibirica subsp. mongolitimonae HA-91]
159	fid|000004|fig|6666666.122804.peg.4|	LSU ribosomal protein L11p (L12e) [Rickettsia sibirica subsp. sibirica BJ-90]
159	tid|AEV91846.1|ref|AEV91846.1|	50S ribosomal protein L11 [Rickettsia slovaca 13-B]
159	tid|AFD19184.1|ref|AFD19184.1|	50S ribosomal protein L11 [Rickettsia slovaca str. D-CWPP]
159	fig|6666666.316951.peg.874|	LSU ribosomal protein L11p (L12e) [Rickettsia sp. AUS118]
159	fid|000102|fig|6666666.140370.peg.102|	LSU ribosomal protein L11p (L12e) [Rickettsia sp. Adalia]
159	tid|0000131|ref|tigr_846|	ribosomal protein L11 [Rickettsia sp. Ich]
159	fid|000445|fig|6666666.122811.peg.445|	LSU ribosomal protein L11p (L12e) [Rickettsia sp. MEAM1 str. Bemisia tabaci]
159	fig|6666666.316952.peg.1446|	LSU ribosomal protein L11p (L12e) [Rickettsia sp. Tenjiku01]
159	ref|ODA37326.1|ref|ODA37326.1|	50S ribosomal protein L11 [Rickettsia sp. wb]
159	ref|ODA38195.1|ref|ODA38195.1|	50S ribosomal protein L11 [Rickettsia sp. wq]
159	fid|000733|fig|6666666.122814.peg.1119|	LSU ribosomal protein L11p (L12e) [Rickettsia tamurae AT-1]
159	tid|AFE54828.1|ref|AFE54828.1|	50S ribosomal protein L11 [Rickettsia typhi str. B9991CWPP]
159	tid|AFE53989.1|ref|AFE53989.1|	50S ribosomal protein L11 [Rickettsia typhi str. TH1527]
159	tid|AAU03610.1|ref|AAU03610.1|	50S ribosomal protein L11 [Rickettsia typhi str. Wilmington]
160	tid|KIJ88560.1|ref|KIJ88560.1|	cell division protein MraZ [Candidatus Rickettsia asemboensis]
160	fid|001045|fig|6666666.122813.peg.1048|	Cell division protein MraZ [Candidatus Rickettsia gravesii BWI-1]
160	fid|001419|fig|6666666.122815.peg.1424|	Cell division protein MraZ [Rickettsia aeschlimannii MC16]
160	tid|ACP53660.1|ref|ACP53660.1|	MraZ protein [Rickettsia africae ESF-5]
160	tid|ABV75154.1|ref|ABV75154.1|	hypothetical protein A1C_04410 [Rickettsia akari str. Hartford]
160	tid|KJV62317.1|ref|KJV62317.1|	mraZ family protein [Rickettsia amblyommatis str. Ac/Pa]
160	tid|ALA61884.1|ref|ALA61884.1|	cell division protein MraZ [Rickettsia amblyommatis str. Ac37]
160	tid|KJV93040.1|ref|KJV93040.1|	mraZ family protein [Rickettsia amblyommatis str. Darkwater]
160	tid|AFC69849.1|ref|AFC69849.1|	cell division protein MraZ [Rickettsia amblyommatis str. GAT-30V]
160	tid|KJW03999.1|ref|KJW03999.1|	mraZ family protein [Rickettsia argasii T170-B]
160	tid|AFC71054.1|ref|AFC71054.1|	cell division protein MraZ [Rickettsia australis str. Cutlack]
160	fid|000531|fig|6666666.122879.peg.774|	Cell division protein MraZ [Rickettsia australis str. Phillips]
160	tid|ABV78982.1|ref|ABV78982.1|	hypothetical protein A1I_03085 [Rickettsia bellii OSU 85-389]
160	tid|ABE04620.1|ref|ABE04620.1|	MraZ protein [Rickettsia bellii RML369-C]
160	tid|KJV89401.1|ref|KJV89401.1|	mraZ family protein [Rickettsia bellii str. RML An4]
160	tid|KJV91661.1|ref|KJV91661.1|	mraZ family protein [Rickettsia bellii str. RML Mogi]
160	tid|KDO03729.1|ref|KDO03729.1|	cell division protein MraZ [Rickettsia buchneri str ISO7]
160	tid|AFB20964.1|ref|AFB20964.1|	cell division protein MraZ [Rickettsia canadensis str. CA410]
160	tid|ABV73357.1|ref|ABV73357.1|	hypothetical protein A1E_02060 [Rickettsia canadensis str. McKiel]
160	tid|AAL03396.1|ref|AAL03396.1|	unknown [Rickettsia conorii str. Malish 7]
160	fid|000906|fig|6666666.122808.peg.911|	Cell division protein MraZ [Rickettsia conorii subsp. caspia A-167]
160	fid|000997|fig|6666666.122807.peg.999|	Cell division protein MraZ [Rickettsia conorii subsp. indica ITTR]
160	fid|000969|fig|6666666.122810.peg.972|	Cell division protein MraZ [Rickettsia conorii subsp. israelensis ISTT CDC1]
160	ref|OZG31295.1|ref|OZG31295.1|	transcriptional regulator MraZ [Rickettsia endosymbiont of Culicoides newsteadi]
160	tid|KJW03019.1|ref|KJW03019.1|	mraZ family protein [Rickettsia endosymbiont of Ixodes pacificus str Humboldt]
160	tid|EER21894.1|ref|EER21894.1|	protein MraZ [Rickettsia endosymbiont of Ixodes scapularis]
160	ref|KYP98269.1|ref|KYP98269.1|	cell division protein MraZ [Rickettsia endosymbiont of Proechinophthirus fluctus]
160	tid|AAY61756.1|ref|AAY61756.1|	MraZ protein [Rickettsia felis URRWXCal2]
160	tid|KHO02733.1|ref|KHO02733.1|	cell division protein MraZ [Rickettsia felis str. LSU]
160	tid|KHO03511.1|ref|KHO03511.1|	cell division protein MraZ [Rickettsia felis str. LSU-Lb]
160	tid|KJV59148.1|ref|KJV59148.1|	mraZ family protein [Rickettsia felis str. Pedreira]
160	tid|AEK74854.1|ref|AEK74854.1|	cell division protein MraZ [Rickettsia heilongjiangensis 054]
160	fid|000689|fig|6666666.122806.peg.691|	Cell division protein MraZ [Rickettsia helvetica C9P9]
160	fid|001264|fig|6666666.122809.peg.1270|	Cell division protein MraZ [Rickettsia honei RB]
160	fid|000283|fig|6666666.122817.peg.283|	Cell division protein MraZ [Rickettsia hoogstraalii Croatica]
160	tid|KJV80448.1|ref|KJV80448.1|	mraZ family protein [Rickettsia hoogstraalii str. RCCE3]
160	tid|BAK96836.1|ref|BAK96836.1|	hypothetical protein RJP_0631 [Rickettsia japonica YH]
160	tid|ABV84984.1|ref|ABV84984.1|	MraZ protein [Rickettsia massiliae MTU5]
160	tid|AFB31552.1|ref|AFB31552.1|	cell division protein MraZ [Rickettsia massiliae str. AZT80]
160	tid|CEO17573.1|ref|CEO17573.1|	Protein MraZ [Rickettsia monacensis IrR/Munich]
160	tid|AFC73250.1|ref|AFC73250.1|	cell division protein MraZ [Rickettsia montanensis str. OSU 85-930]
160	tid|KJV96510.1|ref|KJV96510.1|	mraZ family protein [Rickettsia parkeri str. AT#24]
160	tid|KJV93920.1|ref|KJV93920.1|	mraZ family protein [Rickettsia parkeri str. Grand Bay]
160	tid|AFC75043.1|ref|AFC75043.1|	cell division protein MraZ [Rickettsia parkeri str. Portsmouth]
160	tid|KJW00884.1|ref|KJW00884.1|	mraZ family protein [Rickettsia parkeri str. Tates Hell]
160	tid|ACR47469.1|ref|ACR47469.1|	cell division protein MraZ [Rickettsia peacockii str. Rustic]
160	tid|AFB26491.1|ref|AFB26491.1|	cell division protein MraZ [Rickettsia philipii str. 364D]
160	tid|AGJ02271.1|ref|AGJ02271.1|	Protein MraZ [Rickettsia prowazekii str. Breinl]
160	tid|AFE51062.1|ref|AFE51062.1|	cell division protein MraZ [Rickettsia prowazekii str. BuV67-CWPP]
160	tid|EOB10900.1|ref|EOB10900.1|	Protein MraZ [Rickettsia prowazekii str. Cairo 3]
160	tid|AFE49372.1|ref|AFE49372.1|	cell division protein MraZ [Rickettsia prowazekii str. Chernikova]
160	tid|AFE51898.1|ref|AFE51898.1|	cell division protein MraZ [Rickettsia prowazekii str. Dachau]
160	tid|EOB09944.1|ref|EOB09944.1|	Protein MraZ [Rickettsia prowazekii str. GvF12]
160	tid|AFE52994.1|ref|AFE52994.1|	cell division protein MraZ [Rickettsia prowazekii str. GvV257]
160	tid|AFE50216.1|ref|AFE50216.1|	cell division protein MraZ [Rickettsia prowazekii str. Katsinyian]
160	tid|CAA15018.1|ref|CAA15018.1|	unknown [Rickettsia prowazekii str. Madrid E]
160	tid|AGJ01778.1|ref|AGJ01778.1|	Protein MraZ [Rickettsia prowazekii str. NMRC Madrid E]
160	tid|ADE30106.1|ref|ADE30106.1|	MraZ protein [Rickettsia prowazekii str. Rp22]
160	tid|AFE53566.1|ref|AFE53566.1|	cell division protein MraZ [Rickettsia prowazekii str. RpGvF24]
160	tid|AFC72599.1|ref|AFC72599.1|	cell division protein MraZ [Rickettsia rhipicephali str. 3-7-female6-CWPP]
160	tid|KJV78978.1|ref|KJV78978.1|	mraZ family protein [Rickettsia rhipicephali str. Ect]
160	tid|AFB25146.1|ref|AFB25146.1|	cell division protein MraZ [Rickettsia rickettsii str. Arizona]
160	tid|AFB21978.1|ref|AFB21978.1|	cell division protein MraZ [Rickettsia rickettsii str. Brazil]
160	tid|AFB23800.1|ref|AFB23800.1|	cell division protein MraZ [Rickettsia rickettsii str. Colombia]
160	tid|AFB30486.1|ref|AFB30486.1|	cell division protein MraZ [Rickettsia rickettsii str. Hauke]
160	tid|AFB27826.1|ref|AFB27826.1|	cell division protein MraZ [Rickettsia rickettsii str. Hino]
160	tid|AFB29149.1|ref|AFB29149.1|	cell division protein MraZ [Rickettsia rickettsii str. Hlp#2]
160	tid|ABY72827.1|ref|ABY72827.1|	cell division protein [Rickettsia rickettsii str. Iowa]
160	tid|AJG34584.1|ref|AJG34584.1|	cell division protein MraZ [Rickettsia rickettsii str. Morgan]
160	tid|AJG33248.1|ref|AJG33248.1|	cell division protein MraZ [Rickettsia rickettsii str. R]
160	tid|ABV76452.1|ref|ABV76452.1|	hypothetical protein A1G_04760 [Rickettsia rickettsii str. Sheila Smith]
160	tid|EAA26392.1|ref|EAA26392.1|	hypothetical protein rsib_orf1242 [Rickettsia sibirica 246]
160	fid|000962|fig|6666666.122805.peg.967|	Cell division protein MraZ [Rickettsia sibirica subsp. mongolitimonae HA-91]
160	fid|000718|fig|6666666.122804.peg.721|	Cell division protein MraZ [Rickettsia sibirica subsp. sibirica BJ-90]
160	tid|AEV92424.1|ref|AEV92424.1|	MraZ protein [Rickettsia slovaca 13-B]
160	tid|AFD19870.1|ref|AFD19870.1|	cell division protein MraZ [Rickettsia slovaca str. D-CWPP]
160	fig|6666666.316951.peg.484|	Cell division protein MraZ [Rickettsia sp. AUS118]
160	fid|001089|fig|6666666.140370.peg.1090|	Cell division protein MraZ [Rickettsia sp. Adalia]
160	tid|0000669|ref|tigr_264|	mraZ family protein [Rickettsia sp. Ich]
160	fid|000123|fig|6666666.122811.peg.123|	Cell division protein MraZ [Rickettsia sp. MEAM1 str. Bemisia tabaci]
160	fig|6666666.316952.peg.807|	Cell division protein MraZ [Rickettsia sp. Tenjiku01]
160	ref|ODA37797.1|ref|ODA37797.1|	cell division/cell wall cluster transcriptional repressor MraZ [Rickettsia sp. wb]
160	ref|ODA38038.1|ref|ODA38038.1|	cell division/cell wall cluster transcriptional repressor MraZ [Rickettsia sp. wq]
160	fid|000236|fig|6666666.122814.peg.360|	Cell division protein MraZ [Rickettsia tamurae AT-1]
160	tid|AFE55242.1|ref|AFE55242.1|	cell division protein MraZ [Rickettsia typhi str. B9991CWPP]
160	tid|AFE54404.1|ref|AFE54404.1|	cell division protein MraZ [Rickettsia typhi str. TH1527]
160	tid|AAU04026.1|ref|AAU04026.1|	protein MraZ [Rickettsia typhi str. Wilmington]
161	tid|KIJ88688.1|ref|KIJ88688.1|	NADH dehydrogenase [Candidatus Rickettsia asemboensis]
161	fid|000602|fig|6666666.122813.peg.603|	NADH-ubiquinone oxidoreductase chain D (EC 1.6.5.3) [Candidatus Rickettsia gravesii BWI-1]
161	fid|001173|fig|6666666.122815.peg.1178|	NADH-ubiquinone oxidoreductase chain D (EC 1.6.5.3) [Rickettsia aeschlimannii MC16]
161	tid|ACP53379.1|ref|ACP53379.1|	NADH dehydrogenase I chain D [Rickettsia africae ESF-5]
161	tid|ABV74825.1|ref|ABV74825.1|	NADH dehydrogenase subunit D [Rickettsia akari str. Hartford]
161	tid|KJV61956.1|ref|KJV61956.1|	NADH dehydrogenase [ubiquinone] iron-sulfur protein 2 [Rickettsia amblyommatis str. Ac/Pa]
161	tid|ALA61693.1|ref|ALA61693.1|	NADH dehydrogenase [Rickettsia amblyommatis str. Ac37]
161	tid|KJV95144.1|ref|KJV95144.1|	NADH dehydrogenase [ubiquinone] iron-sulfur protein 2 [Rickettsia amblyommatis str. Darkwater]
161	tid|AFC69598.1|ref|AFC69598.1|	NADH dehydrogenase subunit D [Rickettsia amblyommatis str. GAT-30V]
161	tid|KJW05615.1|ref|KJW05615.1|	NADH dehydrogenase [ubiquinone] iron-sulfur protein 2 [Rickettsia argasii T170-B]
161	tid|AFC71365.1|ref|AFC71365.1|	NADH dehydrogenase subunit D [Rickettsia australis str. Cutlack]
161	fid|000298|fig|6666666.122879.peg.414|	NADH-ubiquinone oxidoreductase chain D (EC 1.6.5.3) [Rickettsia australis str. Phillips]
161	tid|ABV79480.1|ref|ABV79480.1|	NADH dehydrogenase subunit D [Rickettsia bellii OSU 85-389]
161	tid|ABE04475.1|ref|ABE04475.1|	NADH dehydrogenase I chain D [Rickettsia bellii RML369-C]
161	tid|KJV90054.1|ref|KJV90054.1|	NADH dehydrogenase [ubiquinone] iron-sulfur protein 2 [Rickettsia bellii str. RML An4]
161	tid|KJV92195.1|ref|KJV92195.1|	NADH dehydrogenase [ubiquinone] iron-sulfur protein 2 [Rickettsia bellii str. RML Mogi]
161	tid|KDO03647.1|ref|KDO03647.1|	NADH-quinone oxidoreductase subunit D [Rickettsia buchneri str ISO7]
161	tid|AFB21233.1|ref|AFB21233.1|	NADH dehydrogenase subunit D [Rickettsia canadensis str. CA410]
161	tid|ABV73669.1|ref|ABV73669.1|	NADH dehydrogenase delta subunit [Rickettsia canadensis str. McKiel]
161	tid|AAL03020.1|ref|AAL03020.1|	NADH dehydrogenase I chain D [Rickettsia conorii str. Malish 7]
161	fid|000500|fig|6666666.122808.peg.503|	NADH-ubiquinone oxidoreductase chain D (EC 1.6.5.3) [Rickettsia conorii subsp. caspia A-167]
161	fid|000611|fig|6666666.122807.peg.613|	NADH-ubiquinone oxidoreductase chain D (EC 1.6.5.3) [Rickettsia conorii subsp. indica ITTR]
161	fid|000576|fig|6666666.122810.peg.578|	NADH-ubiquinone oxidoreductase chain D (EC 1.6.5.3) [Rickettsia conorii subsp. israelensis ISTT CDC1]
161	ref|OZG31907.1|ref|OZG31907.1|	NADH-quinone oxidoreductase subunit D [Rickettsia endosymbiont of Culicoides newsteadi]
161	tid|KJW02620.1|ref|KJW02620.1|	NADH dehydrogenase [ubiquinone] iron-sulfur protein 2 [Rickettsia endosymbiont of Ixodes pacificus str Humboldt]
161	tid|EER21794.1|ref|EER21794.1|	NADH-quinone oxidoreductase subunit D [Rickettsia endosymbiont of Ixodes scapularis]
161	ref|KYP98020.1|ref|KYP98020.1|	NADH dehydrogenase [Rickettsia endosymbiont of Proechinophthirus fluctus]
161	tid|AAY61415.1|ref|AAY61415.1|	NADH dehydrogenase I chain D [Rickettsia felis URRWXCal2]
161	tid|KHO02874.1|ref|KHO02874.1|	NADH dehydrogenase [Rickettsia felis str. LSU]
161	tid|KHO03845.1|ref|KHO03845.1|	NADH dehydrogenase [Rickettsia felis str. LSU-Lb]
161	tid|KJV57895.1|ref|KJV57895.1|	NADH dehydrogenase [ubiquinone] iron-sulfur protein 2 [Rickettsia felis str. Pedreira]
161	tid|AEK74527.1|ref|AEK74527.1|	NADH dehydrogenase subunit D [Rickettsia heilongjiangensis 054]
161	fid|001131|fig|6666666.122806.peg.1135|	NADH-ubiquinone oxidoreductase chain D (EC 1.6.5.3) [Rickettsia helvetica C9P9]
161	fid|000122|fig|6666666.122809.peg.122|	NADH-ubiquinone oxidoreductase chain D (EC 1.6.5.3) [Rickettsia honei RB]
161	fid|001480|fig|6666666.122817.peg.1481|	NADH-ubiquinone oxidoreductase chain D (EC 1.6.5.3) [Rickettsia hoogstraalii Croatica]
161	tid|KJV81071.1|ref|KJV81071.1|	NADH dehydrogenase [ubiquinone] iron-sulfur protein 2 [Rickettsia hoogstraalii str. RCCE3]
161	tid|BAK96597.1|ref|BAK96597.1|	NADH dehydrogenase delta subunit [Rickettsia japonica YH]
161	tid|ABV84711.1|ref|ABV84711.1|	NADH dehydrogenase I chain D [Rickettsia massiliae MTU5]
161	tid|AFB31874.1|ref|AFB31874.1|	NADH dehydrogenase subunit D [Rickettsia massiliae str. AZT80]
161	tid|CEO17460.1|ref|CEO17460.1|	NADH-quinone oxidoreductase subunit D [Rickettsia monacensis IrR/Munich]
161	tid|AFC74115.1|ref|AFC74115.1|	NADH dehydrogenase subunit D [Rickettsia montanensis str. OSU 85-930]
161	tid|KJV95826.1|ref|KJV95826.1|	NADH dehydrogenase [ubiquinone] iron-sulfur protein 2 [Rickettsia parkeri str. AT#24]
161	tid|KJV94708.1|ref|KJV94708.1|	NADH dehydrogenase [ubiquinone] iron-sulfur protein 2 [Rickettsia parkeri str. Grand Bay]
161	tid|AFC74679.1|ref|AFC74679.1|	NADH dehydrogenase subunit D [Rickettsia parkeri str. Portsmouth]
161	tid|KJW00833.1|ref|KJW00833.1|	NADH dehydrogenase [ubiquinone] iron-sulfur protein 2 [Rickettsia parkeri str. Tates Hell]
161	tid|ACR47841.1|ref|ACR47841.1|	NADH dehydrogenase subunit D [Rickettsia peacockii str. Rustic]
161	tid|AFB26116.1|ref|AFB26116.1|	NADH dehydrogenase subunit D [Rickettsia philipii str. 364D]
161	tid|AGJ02482.1|ref|AGJ02482.1|	reductase [Rickettsia prowazekii str. Breinl]
161	tid|AFE50860.1|ref|AFE50860.1|	NADH dehydrogenase subunit D [Rickettsia prowazekii str. BuV67-CWPP]
161	tid|EOB10471.1|ref|EOB10471.1|	reductase [Rickettsia prowazekii str. Cairo 3]
161	tid|AFE49170.1|ref|AFE49170.1|	NADH dehydrogenase subunit D [Rickettsia prowazekii str. Chernikova]
161	tid|AFE51698.1|ref|AFE51698.1|	NADH dehydrogenase subunit D [Rickettsia prowazekii str. Dachau]
161	tid|EOB09719.1|ref|EOB09719.1|	reductase [Rickettsia prowazekii str. GvF12]
161	tid|AFE52794.1|ref|AFE52794.1|	NADH dehydrogenase subunit D [Rickettsia prowazekii str. GvV257]
161	tid|AFE50016.1|ref|AFE50016.1|	NADH dehydrogenase subunit D [Rickettsia prowazekii str. Katsinyian]
161	tid|CAA14814.1|ref|CAA14814.1|	NADH DEHYDROGENASE I CHAIN D (nuoD) [Rickettsia prowazekii str. Madrid E]
161	tid|AGJ02006.1|ref|AGJ02006.1|	reductase [Rickettsia prowazekii str. NMRC Madrid E]
161	tid|ADE29878.1|ref|ADE29878.1|	NADH dehydrogenase I chain D [Rickettsia prowazekii str. Rp22]
161	tid|AFE53364.1|ref|AFE53364.1|	NADH dehydrogenase subunit D [Rickettsia prowazekii str. RpGvF24]
161	tid|AFC72256.1|ref|AFC72256.1|	NADH dehydrogenase subunit D [Rickettsia rhipicephali str. 3-7-female6-CWPP]
161	tid|KJV79218.1|ref|KJV79218.1|	NADH dehydrogenase [ubiquinone] iron-sulfur protein 2 [Rickettsia rhipicephali str. Ect]
161	tid|AFB24783.1|ref|AFB24783.1|	NADH dehydrogenase subunit D [Rickettsia rickettsii str. Arizona]
161	tid|AFB22333.1|ref|AFB22333.1|	NADH dehydrogenase subunit D [Rickettsia rickettsii str. Brazil]
161	tid|AFB23432.1|ref|AFB23432.1|	NADH dehydrogenase subunit D [Rickettsia rickettsii str. Colombia]
161	tid|AFB30125.1|ref|AFB30125.1|	NADH dehydrogenase subunit D [Rickettsia rickettsii str. Hauke]
161	tid|AFB27468.1|ref|AFB27468.1|	NADH dehydrogenase subunit D [Rickettsia rickettsii str. Hino]
161	tid|AFB28985.1|ref|AFB28985.1|	NADH dehydrogenase subunit D [Rickettsia rickettsii str. Hlp#2]
161	tid|ABY72447.1|ref|ABY72447.1|	NADH-quinone oxidoreductase chain D [Rickettsia rickettsii str. Iowa]
161	tid|AJG34282.1|ref|AJG34282.1|	NADH dehydrogenase subunit D [Rickettsia rickettsii str. Morgan]
161	tid|AJG32947.1|ref|AJG32947.1|	NADH dehydrogenase subunit D [Rickettsia rickettsii str. R]
161	tid|ABV76090.1|ref|ABV76090.1|	NADH dehydrogenase subunit D [Rickettsia rickettsii str. Sheila Smith]
161	tid|EAA25482.1|ref|EAA25482.1|	NADH dehydrogenase I chain D [Rickettsia sibirica 246]
161	fid|000584|fig|6666666.122805.peg.585|	NADH-ubiquinone oxidoreductase chain D (EC 1.6.5.3) [Rickettsia sibirica subsp. mongolitimonae HA-91]
161	fid|000214|fig|6666666.122804.peg.214|	NADH-ubiquinone oxidoreductase chain D (EC 1.6.5.3) [Rickettsia sibirica subsp. sibirica BJ-90]
161	tid|AEV92119.1|ref|AEV92119.1|	NADH dehydrogenase I chain D [Rickettsia slovaca 13-B]
161	tid|AFD19504.1|ref|AFD19504.1|	NADH dehydrogenase subunit D [Rickettsia slovaca str. D-CWPP]
161	fig|6666666.316951.peg.27|	NADH-ubiquinone oxidoreductase chain D (EC 1.6.5.3) [Rickettsia sp. AUS118]
161	fid|000770|fig|6666666.140370.peg.770|	NADH-ubiquinone oxidoreductase chain D (EC 1.6.5.3) [Rickettsia sp. Adalia]
161	tid|0001284|ref|tigr_1036|	NADH-quinone oxidoreductase subunit D (NADHdehydrogenase I subunit D) (NDH-1 subunit D) [Rickettsia sp. Ich]
161	fid|000200|fig|6666666.122811.peg.200|	NADH-ubiquinone oxidoreductase chain D (EC 1.6.5.3) [Rickettsia sp. MEAM1 str. Bemisia tabaci]
161	fig|6666666.316952.peg.101|	NADH-ubiquinone oxidoreductase chain D (EC 1.6.5.3) [Rickettsia sp. Tenjiku01]
161	ref|ODA37707.1|ref|ODA37707.1|	NADH dehydrogenase [Rickettsia sp. wb]
161	ref|ODA38023.1|ref|ODA38023.1|	NADH dehydrogenase [Rickettsia sp. wq]
161	fid|000968|fig|6666666.122814.peg.1461|	NADH-ubiquinone oxidoreductase chain D (EC 1.6.5.3) [Rickettsia tamurae AT-1]
161	tid|AFE55041.1|ref|AFE55041.1|	NADH dehydrogenase subunit D [Rickettsia typhi str. B9991CWPP]
161	tid|AFE54201.1|ref|AFE54201.1|	NADH dehydrogenase subunit D [Rickettsia typhi str. TH1527]
161	tid|AAU03823.1|ref|AAU03823.1|	NADH dehydrogenase (ubiquinone) subunit D [Rickettsia typhi str. Wilmington]
162	tid|KIJ89292.1|ref|KIJ89292.1|	ribosome recycling factor [Candidatus Rickettsia asemboensis]
162	fid|000296|fig|6666666.122813.peg.296|	Ribosome recycling factor [Candidatus Rickettsia gravesii BWI-1]
162	fid|000859|fig|6666666.122815.peg.862|	Ribosome recycling factor [Rickettsia aeschlimannii MC16]
162	tid|ACP53153.1|ref|ACP53153.1|	Ribosome recycling factor [Rickettsia africae ESF-5]
162	tid|ABV74548.1|ref|ABV74548.1|	ribosome releasing factor [Rickettsia akari str. Hartford]
162	tid|KJV61584.1|ref|KJV61584.1|	ribosome recycling factor [Rickettsia amblyommatis str. Ac/Pa]
162	tid|ALA61468.1|ref|ALA61468.1|	ribosome recycling factor [Rickettsia amblyommatis str. Ac37]
162	tid|KJV97560.1|ref|KJV97560.1|	ribosome recycling factor [Rickettsia amblyommatis str. Darkwater]
162	tid|AFC69335.1|ref|AFC69335.1|	ribosome recycling factor [Rickettsia amblyommatis str. GAT-30V]
162	tid|KJW05280.1|ref|KJW05280.1|	ribosome recycling factor [Rickettsia argasii T170-B]
162	tid|AFC71646.1|ref|AFC71646.1|	ribosome recycling factor [Rickettsia australis str. Cutlack]
162	fid|000098|fig|6666666.122879.peg.115|	Ribosome recycling factor [Rickettsia australis str. Phillips]
162	tid|ABV78719.1|ref|ABV78719.1|	ribosome recycling factor [Rickettsia bellii OSU 85-389]
162	tid|ABE05213.1|ref|ABE05213.1|	Ribosome recycling factor [Rickettsia bellii RML369-C]
162	tid|KJV89210.1|ref|KJV89210.1|	ribosome recycling factor [Rickettsia bellii str. RML An4]
162	tid|KJV92950.1|ref|KJV92950.1|	ribosome recycling factor [Rickettsia bellii str. RML Mogi]
162	tid|KDO02498.1|ref|KDO02498.1|	Vegetative protein 12B [Rickettsia buchneri str ISO7]
162	tid|AFB20732.1|ref|AFB20732.1|	ribosome recycling factor [Rickettsia canadensis str. CA410]
162	tid|ABV73106.1|ref|ABV73106.1|	ribosome recycling factor [Rickettsia canadensis str. McKiel]
162	tid|AAL02735.1|ref|AAL02735.1|	ribosome recycling factor [Rickettsia conorii str. Malish 7]
162	fid|000190|fig|6666666.122808.peg.191|	Ribosome recycling factor [Rickettsia conorii subsp. caspia A-167]
162	fid|000307|fig|6666666.122807.peg.308|	Ribosome recycling factor [Rickettsia conorii subsp. indica ITTR]
162	fid|000265|fig|6666666.122810.peg.266|	Ribosome recycling factor [Rickettsia conorii subsp. israelensis ISTT CDC1]
162	ref|OZG31814.1|ref|OZG31814.1|	ribosome recycling factor [Rickettsia endosymbiont of Culicoides newsteadi]
162	tid|KJW03599.1|ref|KJW03599.1|	ribosome recycling factor [Rickettsia endosymbiont of Ixodes pacificus str Humboldt]
162	tid|EER22840.1|ref|EER22840.1|	ribosome recycling factor [Rickettsia endosymbiont of Ixodes scapularis]
162	ref|KYP98649.1|ref|KYP98649.1|	ribosome recycling factor [Rickettsia endosymbiont of Proechinophthirus fluctus]
162	tid|AAY61978.1|ref|AAY61978.1|	Ribosome recycling factor [Rickettsia felis URRWXCal2]
162	tid|KHO02447.1|ref|KHO02447.1|	ribosome recycling factor [Rickettsia felis str. LSU]
162	tid|KHO03107.1|ref|KHO03107.1|	ribosome recycling factor [Rickettsia felis str. LSU-Lb]
162	tid|KJV58876.1|ref|KJV58876.1|	ribosome recycling factor [Rickettsia felis str. Pedreira]
162	tid|AEK74238.1|ref|AEK74238.1|	ribosome recycling factor [Rickettsia heilongjiangensis 054]
162	fid|001448|fig|6666666.122806.peg.1452|	Ribosome recycling factor [Rickettsia helvetica C9P9]
162	fid|000475|fig|6666666.122809.peg.477|	Ribosome recycling factor [Rickettsia honei RB]
162	fid|001080|fig|6666666.122817.peg.1080|	Ribosome recycling factor [Rickettsia hoogstraalii Croatica]
162	tid|KJV81438.1|ref|KJV81438.1|	ribosome recycling factor [Rickettsia hoogstraalii str. RCCE3]
162	tid|BAK96381.1|ref|BAK96381.1|	ribosome releasing factor [Rickettsia japonica YH]
162	tid|ABV84498.1|ref|ABV84498.1|	Ribosome recycling factor [Rickettsia massiliae MTU5]
162	tid|AFB31146.1|ref|AFB31146.1|	ribosome recycling factor [Rickettsia massiliae str. AZT80]
162	tid|CEO17085.1|ref|CEO17085.1|	Ribosome-recycling factor [Rickettsia monacensis IrR/Munich]
162	tid|AFC73860.1|ref|AFC73860.1|	ribosome recycling factor [Rickettsia montanensis str. OSU 85-930]
162	tid|KJV95935.1|ref|KJV95935.1|	ribosome recycling factor [Rickettsia parkeri str. AT#24]
162	tid|KJV93747.1|ref|KJV93747.1|	ribosome recycling factor [Rickettsia parkeri str. Grand Bay]
162	tid|AFC74393.1|ref|AFC74393.1|	ribosome recycling factor [Rickettsia parkeri str. Portsmouth]
162	tid|KJW00950.1|ref|KJW00950.1|	ribosome recycling factor [Rickettsia parkeri str. Tates Hell]
162	tid|ACR47163.1|ref|ACR47163.1|	ribosome recycling factor [Rickettsia peacockii str. Rustic]
162	tid|AFB25820.1|ref|AFB25820.1|	ribosome recycling factor [Rickettsia philipii str. 364D]
162	tid|AGJ02698.1|ref|AGJ02698.1|	Ribosome-recycling factor [Rickettsia prowazekii str. Breinl]
162	tid|AFE50665.1|ref|AFE50665.1|	ribosome recycling factor [Rickettsia prowazekii str. BuV67-CWPP]
162	tid|EOB11136.1|ref|EOB11136.1|	Ribosome-recycling factor [Rickettsia prowazekii str. Cairo 3]
162	tid|AFE48976.1|ref|AFE48976.1|	ribosome recycling factor [Rickettsia prowazekii str. Chernikova]
162	tid|AFE51506.1|ref|AFE51506.1|	ribosome recycling factor [Rickettsia prowazekii str. Dachau]
162	tid|EOB10666.1|ref|EOB10666.1|	hypothetical protein H376_20 [Rickettsia prowazekii str. GvF12]
162	tid|AFE52602.1|ref|AFE52602.1|	ribosome recycling factor [Rickettsia prowazekii str. GvV257]
162	tid|AFE49821.1|ref|AFE49821.1|	ribosome recycling factor [Rickettsia prowazekii str. Katsinyian]
162	tid|CAA14622.1|ref|CAA14622.1|	RIBOSOME RECYCLING FACTOR (rrf) [Rickettsia prowazekii str. Madrid E]
162	tid|AGJ02226.1|ref|AGJ02226.1|	Uridylate kinase [Rickettsia prowazekii str. NMRC Madrid E]
162	tid|ADE29664.1|ref|ADE29664.1|	Ribosome recycling factor [Rickettsia prowazekii str. Rp22]
162	tid|AFE53173.1|ref|AFE53173.1|	ribosome recycling factor [Rickettsia prowazekii str. RpGvF24]
162	tid|AFC71979.1|ref|AFC71979.1|	ribosome recycling factor [Rickettsia rhipicephali str. 3-7-female6-CWPP]
162	tid|KJV79429.1|ref|KJV79429.1|	ribosome recycling factor [Rickettsia rhipicephali str. Ect]
162	tid|AFB24486.1|ref|AFB24486.1|	ribosome recycling factor [Rickettsia rickettsii str. Arizona]
162	tid|AFB22631.1|ref|AFB22631.1|	ribosome recycling factor [Rickettsia rickettsii str. Brazil]
162	tid|AFB23133.1|ref|AFB23133.1|	ribosome recycling factor [Rickettsia rickettsii str. Colombia]
162	tid|AFB29831.1|ref|AFB29831.1|	ribosome recycling factor [Rickettsia rickettsii str. Hauke]
162	tid|AFB27172.1|ref|AFB27172.1|	ribosome recycling factor [Rickettsia rickettsii str. Hino]
162	tid|AFB28514.1|ref|AFB28514.1|	ribosome recycling factor [Rickettsia rickettsii str. Hlp#2]
162	tid|ABY72153.1|ref|ABY72153.1|	ribosome recycling factor (RRF) [Rickettsia rickettsii str. Iowa]
162	tid|AJG34026.1|ref|AJG34026.1|	ribosome recycling factor [Rickettsia rickettsii str. Morgan]
162	tid|AJG32692.1|ref|AJG32692.1|	ribosome recycling factor [Rickettsia rickettsii str. R]
162	tid|ABV75805.1|ref|ABV75805.1|	ribosome recycling factor [Rickettsia rickettsii str. Sheila Smith]
162	tid|EAA25738.1|ref|EAA25738.1|	ribosome recycling factor [Rickettsia sibirica 246]
162	fid|000407|fig|6666666.122805.peg.407|	Ribosome recycling factor [Rickettsia sibirica subsp. mongolitimonae HA-91]
162	fid|000534|fig|6666666.122804.peg.536|	Ribosome recycling factor [Rickettsia sibirica subsp. sibirica BJ-90]
162	tid|AEV91866.1|ref|AEV91866.1|	Ribosome recycling factor [Rickettsia slovaca 13-B]
162	tid|AFD19205.1|ref|AFD19205.1|	ribosome recycling factor [Rickettsia slovaca str. D-CWPP]
162	fig|6666666.316951.peg.1561|	Ribosome recycling factor [Rickettsia sp. AUS118]
162	fid|000301|fig|6666666.140370.peg.301|	Ribosome recycling factor [Rickettsia sp. Adalia]
162	tid|0000080|ref|tigr_471|	ribosome recycling factor [Rickettsia sp. Ich]
162	fid|000875|fig|6666666.122811.peg.875|	Ribosome recycling factor [Rickettsia sp. MEAM1 str. Bemisia tabaci]
162	fig|6666666.316952.peg.1167|	Ribosome recycling factor [Rickettsia sp. Tenjiku01]
162	ref|ODA37244.1|ref|ODA37244.1|	ribosome recycling factor [Rickettsia sp. wb]
162	ref|ODA38061.1|ref|ODA38061.1|	ribosome recycling factor [Rickettsia sp. wq]
162	fid|000750|fig|6666666.122814.peg.1140|	Ribosome recycling factor [Rickettsia tamurae AT-1]
162	tid|AFE54846.1|ref|AFE54846.1|	ribosome recycling factor [Rickettsia typhi str. B9991CWPP]
162	tid|AFE54007.1|ref|AFE54007.1|	ribosome recycling factor [Rickettsia typhi str. TH1527]
162	tid|AAU03628.1|ref|AAU03628.1|	ribosome recycling factor [Rickettsia typhi str. Wilmington]
163	tid|KIJ89354.1|ref|KIJ89354.1|	ABC transporter permease [Candidatus Rickettsia asemboensis]
163	fid|000222|fig|6666666.122813.peg.222|	ABC transporter permease protein [Candidatus Rickettsia gravesii BWI-1]
163	fid|000781|fig|6666666.122815.peg.783|	ABC transporter permease protein [Rickettsia aeschlimannii MC16]
163	tid|ACP53092.1|ref|ACP53092.1|	ABC transporter permease protein [Rickettsia africae ESF-5]
163	tid|ABV74480.1|ref|ABV74480.1|	ABC transporter permease protein [Rickettsia akari str. Hartford]
163	tid|KJV61500.1|ref|KJV61500.1|	permease family protein [Rickettsia amblyommatis str. Ac/Pa]
163	tid|ALA61394.1|ref|ALA61394.1|	ABC transporter permease [Rickettsia amblyommatis str. Ac37]
163	tid|KJV97642.1|ref|KJV97642.1|	putative permease [Rickettsia amblyommatis str. Darkwater]
163	tid|AFC69259.1|ref|AFC69259.1|	ABC transporter permease protein [Rickettsia amblyommatis str. GAT-30V]
163	tid|KJW05206.1|ref|KJW05206.1|	putative permease [Rickettsia argasii T170-B]
163	tid|AFC70474.1|ref|AFC70474.1|	ABC transporter permease protein [Rickettsia australis str. Cutlack]
163	fid|000044|fig|6666666.122879.peg.43|	ABC transporter permease protein [Rickettsia australis str. Phillips]
163	tid|ABV78570.1|ref|ABV78570.1|	ABC transporter permease protein [Rickettsia bellii OSU 85-389]
163	tid|ABE05421.1|ref|ABE05421.1|	ABC transporter permease protein [Rickettsia bellii RML369-C]
163	tid|KJV90416.1|ref|KJV90416.1|	putative permease [Rickettsia bellii str. RML An4]
163	tid|KJV92788.1|ref|KJV92788.1|	putative permease [Rickettsia bellii str. RML Mogi]
163	tid|KDO03132.1|ref|KDO03132.1|	putative phospholipid ABC transporter permease protein mlaE [Rickettsia buchneri str ISO7]
163	tid|AFB20668.1|ref|AFB20668.1|	ABC transporter permease protein [Rickettsia canadensis str. CA410]
163	tid|ABV73042.1|ref|ABV73042.1|	ABC transporter permease protein [Rickettsia canadensis str. McKiel]
163	tid|AAL02667.1|ref|AAL02667.1|	ABC transporter permease protein [Rickettsia conorii str. Malish 7]
163	fid|000119|fig|6666666.122808.peg.120|	ABC transporter permease protein [Rickettsia conorii subsp. caspia A-167]
163	fid|000233|fig|6666666.122807.peg.234|	ABC transporter permease protein [Rickettsia conorii subsp. indica ITTR]
163	fid|000194|fig|6666666.122810.peg.195|	ABC transporter permease protein [Rickettsia conorii subsp. israelensis ISTT CDC1]
163	ref|OZG31933.1|ref|OZG31933.1|	ABC transporter permease [Rickettsia endosymbiont of Culicoides newsteadi]
163	tid|KJW03672.1|ref|KJW03672.1|	putative permease [Rickettsia endosymbiont of Ixodes pacificus str Humboldt]
163	tid|EER21445.1|ref|EER21445.1|	membrane protein [Rickettsia endosymbiont of Ixodes scapularis]
163	ref|KYP98740.1|ref|KYP98740.1|	ABC transporter permease [Rickettsia endosymbiont of Proechinophthirus fluctus]
163	tid|AAY60931.1|ref|AAY60931.1|	ABC transporter permease protein [Rickettsia felis URRWXCal2]
163	tid|KHO03450.1|ref|KHO03450.1|	ABC transporter permease [Rickettsia felis str. LSU]
163	tid|KHO04111.1|ref|KHO04111.1|	ABC transporter permease [Rickettsia felis str. LSU-Lb]
163	tid|KJV58078.1|ref|KJV58078.1|	putative permease [Rickettsia felis str. Pedreira]
163	tid|AEK74170.1|ref|AEK74170.1|	ABC transporter permease protein [Rickettsia heilongjiangensis 054]
163	fid|001521|fig|6666666.122806.peg.1525|	ABC transporter permease protein [Rickettsia helvetica C9P9]
163	fid|001369|fig|6666666.122809.peg.1377|	ABC transporter permease protein [Rickettsia honei RB]
163	fid|001001|fig|6666666.122817.peg.1001|	ABC transporter permease protein [Rickettsia hoogstraalii Croatica]
163	tid|KJV81513.1|ref|KJV81513.1|	putative permease [Rickettsia hoogstraalii str. RCCE3]
163	tid|BAK96322.1|ref|BAK96322.1|	ABC transporter permease protein [Rickettsia japonica YH]
163	tid|ABV84437.1|ref|ABV84437.1|	ABC transporter permease protein [Rickettsia massiliae MTU5]
163	tid|AFB31034.1|ref|AFB31034.1|	ABC transporter permease protein [Rickettsia massiliae str. AZT80]
163	tid|CEO16709.1|ref|CEO16709.1|	putative phospholipid ABC transporter permease protein MlaE [Rickettsia monacensis IrR/Munich]
163	tid|AFC73794.1|ref|AFC73794.1|	ABC transporter permease protein [Rickettsia montanensis str. OSU 85-930]
163	tid|KJV95901.1|ref|KJV95901.1|	putative permease [Rickettsia parkeri str. AT#24]
163	tid|KJV94644.1|ref|KJV94644.1|	putative permease [Rickettsia parkeri str. Grand Bay]
163	tid|AFC74327.1|ref|AFC74327.1|	ABC transporter permease protein [Rickettsia parkeri str. Portsmouth]
163	tid|KJW00447.1|ref|KJW00447.1|	putative permease [Rickettsia parkeri str. Tates Hell]
163	tid|ACR47362.1|ref|ACR47362.1|	ABC transporter permease protein [Rickettsia peacockii str. Rustic]
163	tid|AFB25752.1|ref|AFB25752.1|	ABC transporter permease protein [Rickettsia philipii str. 364D]
163	tid|AGJ02759.1|ref|AGJ02759.1|	Ribonucleotide ABC transporter ATP-binding protein [Rickettsia prowazekii str. Breinl]
163	tid|AFE50609.1|ref|AFE50609.1|	ABC transporter permease protein [Rickettsia prowazekii str. BuV67-CWPP]
163	tid|EOB09554.1|ref|EOB09554.1|	Alanine racemase [Rickettsia prowazekii str. Cairo 3]
163	tid|AFE48920.1|ref|AFE48920.1|	ABC transporter permease protein [Rickettsia prowazekii str. Chernikova]
163	tid|AFE51450.1|ref|AFE51450.1|	ABC transporter permease protein [Rickettsia prowazekii str. Dachau]
163	tid|EOB10074.1|ref|EOB10074.1|	Ribonucleotide ABC transporter ATP-binding protein [Rickettsia prowazekii str. GvF12]
163	tid|AFE52545.1|ref|AFE52545.1|	ABC transporter permease protein [Rickettsia prowazekii str. GvV257]
163	tid|AFE49765.1|ref|AFE49765.1|	ABC transporter permease protein [Rickettsia prowazekii str. Katsinyian]
163	tid|CAA14566.1|ref|CAA14566.1|	unknown [Rickettsia prowazekii str. Madrid E]
163	tid|AGJ01349.1|ref|AGJ01349.1|	ABC transporter permease protein [Rickettsia prowazekii str. NMRC Madrid E]
163	tid|ADE29603.1|ref|ADE29603.1|	ABC transporter permease protein [Rickettsia prowazekii str. Rp22]
163	tid|AFE53116.1|ref|AFE53116.1|	ABC transporter permease protein [Rickettsia prowazekii str. RpGvF24]
163	tid|AFC71911.1|ref|AFC71911.1|	ABC transporter permease protein [Rickettsia rhipicephali str. 3-7-female6-CWPP]
163	tid|KJV79154.1|ref|KJV79154.1|	putative permease [Rickettsia rhipicephali str. Ect]
163	tid|AFB24418.1|ref|AFB24418.1|	ABC transporter permease protein [Rickettsia rickettsii str. Arizona]
163	tid|AFB22698.1|ref|AFB22698.1|	ABC transporter permease protein [Rickettsia rickettsii str. Brazil]
163	tid|AFB23067.1|ref|AFB23067.1|	ABC transporter permease protein [Rickettsia rickettsii str. Colombia]
163	tid|AFB29762.1|ref|AFB29762.1|	ABC transporter permease protein [Rickettsia rickettsii str. Hauke]
163	tid|AFB27103.1|ref|AFB27103.1|	ABC transporter permease protein [Rickettsia rickettsii str. Hino]
163	tid|AFB28448.1|ref|AFB28448.1|	ABC transporter permease protein [Rickettsia rickettsii str. Hlp#2]
163	tid|ABY72082.1|ref|ABY72082.1|	ABC transporter permease protein [Rickettsia rickettsii str. Iowa]
163	tid|AJG33963.1|ref|AJG33963.1|	ABC transporter permease [Rickettsia rickettsii str. Morgan]
163	tid|AJG32629.1|ref|AJG32629.1|	ABC transporter permease [Rickettsia rickettsii str. R]
163	tid|ABV75737.1|ref|ABV75737.1|	ABC transporter permease protein [Rickettsia rickettsii str. Sheila Smith]
163	tid|EAA25806.1|ref|EAA25806.1|	ABC transporter permease protein [Rickettsia sibirica 246]
163	fid|000189|fig|6666666.122805.peg.189|	ABC transporter permease protein [Rickettsia sibirica subsp. mongolitimonae HA-91]
163	fid|000056|fig|6666666.122804.peg.56|	ABC transporter permease protein [Rickettsia sibirica subsp. sibirica BJ-90]
163	tid|AEV91802.1|ref|AEV91802.1|	ABC transporter permease protein [Rickettsia slovaca 13-B]
163	tid|AFD19141.1|ref|AFD19141.1|	ABC transporter permease protein [Rickettsia slovaca str. D-CWPP]
163	fig|6666666.316951.peg.930|	ABC transporter permease protein [Rickettsia sp. AUS118]
163	fid|000496|fig|6666666.140370.peg.496|	ABC transporter permease protein [Rickettsia sp. Adalia]
163	tid|0000710|ref|tigr_348|	toluene tolerance protein Ttg2B [Rickettsia sp. Ich]
163	fid|000023|fig|6666666.122811.peg.23|	ABC transporter permease protein [Rickettsia sp. MEAM1 str. Bemisia tabaci]
163	fig|6666666.316952.peg.1058|	ABC transporter permease protein [Rickettsia sp. Tenjiku01]
163	ref|ODA38513.1|ref|ODA38513.1|	ABC transporter permease [Rickettsia sp. wb]
163	ref|ODA38431.1|ref|ODA38431.1|	ABC transporter permease [Rickettsia sp. wq]
163	fid|000699|fig|6666666.122814.peg.1071|	ABC transporter permease protein [Rickettsia tamurae AT-1]
163	tid|AFE54743.1|ref|AFE54743.1|	ABC transporter permease protein [Rickettsia typhi str. B9991CWPP]
163	tid|AFE53905.1|ref|AFE53905.1|	ABC transporter permease protein [Rickettsia typhi str. TH1527]
163	tid|AAU03528.1|ref|AAU03528.1|	ABC transporter permease protein [Rickettsia typhi str. Wilmington]
164	tid|KIJ88992.1|ref|KIJ88992.1|	50S ribosomal protein L30 [Candidatus Rickettsia asemboensis]
164	fid|001200|fig|6666666.122813.peg.1204|	LSU ribosomal protein L30p (L7e) [Candidatus Rickettsia gravesii BWI-1]
164	fid|000248|fig|6666666.122815.peg.248|	LSU ribosomal protein L30p (L7e) [Rickettsia aeschlimannii MC16]
164	tid|ACP53749.1|ref|ACP53749.1|	50S ribosomal protein L30 [Rickettsia africae ESF-5]
164	tid|ABV75257.1|ref|ABV75257.1|	50S ribosomal protein L30 [Rickettsia akari str. Hartford]
164	tid|KJV62717.1|ref|KJV62717.1|	ribosomal protein L30 [Rickettsia amblyommatis str. Ac/Pa]
164	tid|ALA62086.1|ref|ALA62086.1|	50S ribosomal protein L30 [Rickettsia amblyommatis str. Ac37]
164	tid|KJV90849.1|ref|KJV90849.1|	ribosomal protein L30 [Rickettsia amblyommatis str. Darkwater]
164	tid|AFC70113.1|ref|AFC70113.1|	50S ribosomal protein L30 [Rickettsia amblyommatis str. GAT-30V]
164	tid|KJW05037.1|ref|KJW05037.1|	ribosomal protein L30 [Rickettsia argasii T170-B]
164	tid|AFC70934.1|ref|AFC70934.1|	50S ribosomal protein L30 [Rickettsia australis str. Cutlack]
164	fid|000628|fig|6666666.122879.peg.923|	LSU ribosomal protein L30p (L7e) [Rickettsia australis str. Phillips]
164	tid|ABV78809.1|ref|ABV78809.1|	50S ribosomal protein L30 [Rickettsia bellii OSU 85-389]
164	tid|ABE05125.1|ref|ABE05125.1|	50S ribosomal protein L30 [Rickettsia bellii RML369-C]
164	tid|KJV89951.1|ref|KJV89951.1|	ribosomal protein L30 [Rickettsia bellii str. RML An4]
164	tid|KJV91488.1|ref|KJV91488.1|	ribosomal protein L30 [Rickettsia bellii str. RML Mogi]
164	tid|KDO03547.1|ref|KDO03547.1|	50S ribosomal protein L30 [Rickettsia buchneri str ISO7]
164	tid|AFB21343.1|ref|AFB21343.1|	50S ribosomal protein L30 [Rickettsia canadensis str. CA410]
164	tid|ABV73781.1|ref|ABV73781.1|	50S ribosomal protein L30 [Rickettsia canadensis str. McKiel]
164	tid|AAL03526.1|ref|AAL03526.1|	50S ribosomal protein L30 [Rickettsia conorii str. Malish 7]
164	fid|001037|fig|6666666.122808.peg.1043|	LSU ribosomal protein L30p (L7e) [Rickettsia conorii subsp. caspia A-167]
164	fid|001129|fig|6666666.122807.peg.1132|	LSU ribosomal protein L30p (L7e) [Rickettsia conorii subsp. indica ITTR]
164	fid|001102|fig|6666666.122810.peg.1106|	LSU ribosomal protein L30p (L7e) [Rickettsia conorii subsp. israelensis ISTT CDC1]
164	ref|OZG32254.1|ref|OZG32254.1|	50S ribosomal protein L30 [Rickettsia endosymbiont of Culicoides newsteadi]
164	tid|KJW02095.1|ref|KJW02095.1|	ribosomal protein L30 [Rickettsia endosymbiont of Ixodes pacificus str Humboldt]
164	tid|EER22601.1|ref|EER22601.1|	ribosomal protein L30 [Rickettsia endosymbiont of Ixodes scapularis]
164	ref|KYP98364.1|ref|KYP98364.1|	50S ribosomal protein L30 [Rickettsia endosymbiont of Proechinophthirus fluctus]
164	tid|AAY61147.1|ref|AAY61147.1|	50S ribosomal protein L30 [Rickettsia felis URRWXCal2]
164	tid|KHO03346.1|ref|KHO03346.1|	50S ribosomal protein L30 [Rickettsia felis str. LSU]
164	tid|KHO04048.1|ref|KHO04048.1|	50S ribosomal protein L30 [Rickettsia felis str. LSU-Lb]
164	tid|KJV58208.1|ref|KJV58208.1|	ribosomal protein L30 [Rickettsia felis str. Pedreira]
164	tid|AEK74989.1|ref|AEK74989.1|	50S ribosomal protein L30 [Rickettsia heilongjiangensis 054]
164	fid|000554|fig|6666666.122806.peg.555|	LSU ribosomal protein L30p (L7e) [Rickettsia helvetica C9P9]
164	fid|001155|fig|6666666.122809.peg.1160|	LSU ribosomal protein L30p (L7e) [Rickettsia honei RB]
164	fid|000445|fig|6666666.122817.peg.445|	LSU ribosomal protein L30p (L7e) [Rickettsia hoogstraalii Croatica]
164	tid|KJV80593.1|ref|KJV80593.1|	ribosomal protein L30 [Rickettsia hoogstraalii str. RCCE3]
164	tid|BAK96943.1|ref|BAK96943.1|	50S ribosomal protein L30 [Rickettsia japonica YH]
164	tid|ABV85065.1|ref|ABV85065.1|	50S ribosomal protein L30 [Rickettsia massiliae MTU5]
164	tid|AFB31444.1|ref|AFB31444.1|	50S ribosomal protein L30 [Rickettsia massiliae str. AZT80]
164	tid|CEO17975.1|ref|CEO17975.1|	50S ribosomal protein L30 [Rickettsia monacensis IrR/Munich]
164	tid|AFC73356.1|ref|AFC73356.1|	50S ribosomal protein L30 [Rickettsia montanensis str. OSU 85-930]
164	tid|KJV96471.1|ref|KJV96471.1|	ribosomal protein L30 [Rickettsia parkeri str. AT#24]
164	tid|KJV93386.1|ref|KJV93386.1|	ribosomal protein L30 [Rickettsia parkeri str. Grand Bay]
164	tid|AFC75171.1|ref|AFC75171.1|	50S ribosomal protein L30 [Rickettsia parkeri str. Portsmouth]
164	tid|KJW00433.1|ref|KJW00433.1|	ribosomal protein L30 [Rickettsia parkeri str. Tates Hell]
164	tid|ACR47758.1|ref|ACR47758.1|	50S ribosomal protein L30 [Rickettsia peacockii str. Rustic]
164	tid|AFB26614.1|ref|AFB26614.1|	50S ribosomal protein L30 [Rickettsia philipii str. 364D]
164	tid|AGJ03114.1|ref|AGJ03114.1|	50S ribosomal protein L30 [Rickettsia prowazekii str. Breinl]
164	tid|AFE51131.1|ref|AFE51131.1|	50S ribosomal protein L30 [Rickettsia prowazekii str. BuV67-CWPP]
164	tid|EOB10825.1|ref|EOB10825.1|	50S ribosomal protein L15 [Rickettsia prowazekii str. Cairo 3]
164	tid|AFE49441.1|ref|AFE49441.1|	50S ribosomal protein L30 [Rickettsia prowazekii str. Chernikova]
164	tid|AFE51967.1|ref|AFE51967.1|	50S ribosomal protein L30 [Rickettsia prowazekii str. Dachau]
164	tid|EOB10631.1|ref|EOB10631.1|	30S ribosomal protein S5 [Rickettsia prowazekii str. GvF12]
164	tid|AFE52234.1|ref|AFE52234.1|	50S ribosomal protein L30 [Rickettsia prowazekii str. GvV257]
164	tid|AFE50285.1|ref|AFE50285.1|	50S ribosomal protein L30 [Rickettsia prowazekii str. Katsinyian]
164	tid|CAA15081.1|ref|CAA15081.1|	50S RIBOSOMAL PROTEIN L30 (rpmD) [Rickettsia prowazekii str. Madrid E]
164	tid|AGJ01699.1|ref|AGJ01699.1|	30S ribosomal protein S5 [Rickettsia prowazekii str. NMRC Madrid E]
164	tid|ADE30184.1|ref|ADE30184.1|	50S ribosomal protein L30 [Rickettsia prowazekii str. Rp22]
164	tid|AFE53635.1|ref|AFE53635.1|	50S ribosomal protein L30 [Rickettsia prowazekii str. RpGvF24]
164	tid|AFC72720.1|ref|AFC72720.1|	50S ribosomal protein L30 [Rickettsia rhipicephali str. 3-7-female6-CWPP]
164	tid|KJV78222.1|ref|KJV78222.1|	ribosomal protein L30 [Rickettsia rhipicephali str. Ect]
164	tid|AFB25274.1|ref|AFB25274.1|	50S ribosomal protein L30 [Rickettsia rickettsii str. Arizona]
164	tid|AFB21852.1|ref|AFB21852.1|	50S ribosomal protein L30 [Rickettsia rickettsii str. Brazil]
164	tid|AFB23928.1|ref|AFB23928.1|	50S ribosomal protein L30 [Rickettsia rickettsii str. Colombia]
164	tid|AFB30614.1|ref|AFB30614.1|	50S ribosomal protein L30 [Rickettsia rickettsii str. Hauke]
164	tid|AFB27953.1|ref|AFB27953.1|	50S ribosomal protein L30 [Rickettsia rickettsii str. Hino]
164	tid|AFB29279.1|ref|AFB29279.1|	50S ribosomal protein L30 [Rickettsia rickettsii str. Hlp#2]
164	tid|ABY72952.1|ref|ABY72952.1|	LSU ribosomal protein L30P [Rickettsia rickettsii str. Iowa]
164	tid|AJG34693.1|ref|AJG34693.1|	50S ribosomal protein L30 [Rickettsia rickettsii str. Morgan]
164	tid|AJG33357.1|ref|AJG33357.1|	50S ribosomal protein L30 [Rickettsia rickettsii str. R]
164	tid|ABV76576.1|ref|ABV76576.1|	50S ribosomal protein L30 [Rickettsia rickettsii str. Sheila Smith]
164	tid|EAA26276.1|ref|EAA26276.1|	50S ribosomal protein L30 [Rickettsia sibirica 246]
164	fid|001224|fig|6666666.122805.peg.1233|	LSU ribosomal protein L30p (L7e) [Rickettsia sibirica subsp. mongolitimonae HA-91]
164	fid|000951|fig|6666666.122804.peg.955|	LSU ribosomal protein L30p (L7e) [Rickettsia sibirica subsp. sibirica BJ-90]
164	tid|AEV92516.1|ref|AEV92516.1|	50S ribosomal protein L30 [Rickettsia slovaca 13-B]
164	tid|AFD19997.1|ref|AFD19997.1|	50S ribosomal protein L30 [Rickettsia slovaca str. D-CWPP]
164	fig|6666666.316951.peg.1515|	LSU ribosomal protein L30p (L7e) [Rickettsia sp. AUS118]
164	fid|000029|fig|6666666.140370.peg.29|	LSU ribosomal protein L30p (L7e) [Rickettsia sp. Adalia]
164	tid|0000021|ref|tigr_507|	ribosomal protein L30 [Rickettsia sp. Ich]
164	fid|000594|fig|6666666.122811.peg.594|	LSU ribosomal protein L30p (L7e) [Rickettsia sp. MEAM1 str. Bemisia tabaci]
164	fig|6666666.316952.peg.1497|	LSU ribosomal protein L30p (L7e) [Rickettsia sp. Tenjiku01]
164	ref|ODA37558.1|ref|ODA37558.1|	50S ribosomal protein L30 [Rickettsia sp. wb]
164	ref|ODA37374.1|ref|ODA37374.1|	50S ribosomal protein L30 [Rickettsia sp. wq]
164	fid|000337|fig|6666666.122814.peg.536|	LSU ribosomal protein L30p (L7e) [Rickettsia tamurae AT-1]
164	tid|AFE55314.1|ref|AFE55314.1|	50S ribosomal protein L30 [Rickettsia typhi str. B9991CWPP]
164	tid|AFE54475.1|ref|AFE54475.1|	50S ribosomal protein L30 [Rickettsia typhi str. TH1527]
164	tid|AAU04096.1|ref|AAU04096.1|	50S ribosomal protein L30 [Rickettsia typhi str. Wilmington]
165	tid|KIJ89330.1|ref|KIJ89330.1|	hypothetical protein SB78_00260 [Candidatus Rickettsia asemboensis]
165	fid|000248|fig|6666666.122813.peg.248|	hypothetical protein [Candidatus Rickettsia gravesii BWI-1]
165	fid|000811|fig|6666666.122815.peg.814|	hypothetical protein [Rickettsia aeschlimannii MC16]
165	tid|ACP53109.1|ref|ACP53109.1|	Unknown [Rickettsia africae ESF-5]
165	tid|ABV74500.1|ref|ABV74500.1|	hypothetical protein A1C_00850 [Rickettsia akari str. Hartford]
165	tid|KJV61533.1|ref|KJV61533.1|	hypothetical protein APHACPA_0542 [Rickettsia amblyommatis str. Ac/Pa]
165	tid|ALA61424.1|ref|ALA61424.1|	hypothetical protein AL573_01260 [Rickettsia amblyommatis str. Ac37]
165	tid|KJV97579.1|ref|KJV97579.1|	hypothetical protein RAMDARK_0309 [Rickettsia amblyommatis str. Darkwater]
165	tid|AFC69290.1|ref|AFC69290.1|	hypothetical protein MCE_01395 [Rickettsia amblyommatis str. GAT-30V]
165	tid|KJW05233.1|ref|KJW05233.1|	hypothetical protein RAT170B_0045 [Rickettsia argasii T170-B]
165	tid|AFC70453.1|ref|AFC70453.1|	hypothetical protein MC5_00010 [Rickettsia australis str. Cutlack]
165	fid|000990|fig|6666666.122879.peg.67|	hypothetical protein [Rickettsia australis str. Phillips]
165	tid|ABV78663.1|ref|ABV78663.1|	hypothetical protein A1I_01355 [Rickettsia bellii OSU 85-389]
165	tid|ABE05266.1|ref|ABE05266.1|	unknown [Rickettsia bellii RML369-C]
165	tid|KJV89150.1|ref|KJV89150.1|	hypothetical protein RBEAN4_0118 [Rickettsia bellii str. RML An4]
165	tid|KJV92894.1|ref|KJV92894.1|	hypothetical protein RBEMOGI_1532 [Rickettsia bellii str. RML Mogi]
165	tid|KDO03606.1|ref|KDO03606.1|	hypothetical protein REISMN_00815 [Rickettsia buchneri str ISO7]
165	tid|AFB20688.1|ref|AFB20688.1|	hypothetical protein RCA_00555 [Rickettsia canadensis str. CA410]
165	tid|ABV73062.1|ref|ABV73062.1|	50S ribosomal protein L19 [Rickettsia canadensis str. McKiel]
165	tid|AAL02691.1|ref|AAL02691.1|	unknown [Rickettsia conorii str. Malish 7]
165	fid|000144|fig|6666666.122808.peg.145|	hypothetical protein [Rickettsia conorii subsp. caspia A-167]
165	fid|000260|fig|6666666.122807.peg.261|	hypothetical protein [Rickettsia conorii subsp. indica ITTR]
165	fid|000217|fig|6666666.122810.peg.218|	hypothetical protein [Rickettsia conorii subsp. israelensis ISTT CDC1]
165	ref|OZG32004.1|ref|OZG32004.1|	hypothetical protein RiCNE_05970 [Rickettsia endosymbiont of Culicoides newsteadi]
165	tid|KJW03648.1|ref|KJW03648.1|	hypothetical protein REIP_1683 [Rickettsia endosymbiont of Ixodes pacificus str Humboldt]
165	tid|EER22659.1|ref|EER22659.1|	conserved domain protein [Rickettsia endosymbiont of Ixodes scapularis]
165	ref|KYP98724.1|ref|KYP98724.1|	hypothetical protein BG75_00015 [Rickettsia endosymbiont of Proechinophthirus fluctus]
165	tid|AAY62031.1|ref|AAY62031.1|	unknown [Rickettsia felis URRWXCal2]
165	tid|KHO02424.1|ref|KHO02424.1|	hypothetical protein JS55_06680 [Rickettsia felis str. LSU]
165	tid|KHO02751.1|ref|KHO02751.1|	hypothetical protein JS61_06295 [Rickettsia felis str. LSU-Lb]
165	tid|KJV58816.1|ref|KJV58816.1|	hypothetical protein RFEPED_1209 [Rickettsia felis str. Pedreira]
165	tid|AEK74193.1|ref|AEK74193.1|	hypothetical protein Rh054_00915 [Rickettsia heilongjiangensis 054]
165	fid|001471|fig|6666666.122806.peg.1475|	hypothetical protein [Rickettsia helvetica C9P9]
165	fid|001390|fig|6666666.122809.peg.1398|	hypothetical protein [Rickettsia honei RB]
165	fid|001028|fig|6666666.122817.peg.1028|	hypothetical protein [Rickettsia hoogstraalii Croatica]
165	tid|KJV81489.1|ref|KJV81489.1|	hypothetical protein RHORCCE3_0678 [Rickettsia hoogstraalii str. RCCE3]
165	tid|BAK96339.1|ref|BAK96339.1|	hypothetical protein RJP_0116 [Rickettsia japonica YH]
165	tid|ABV84454.1|ref|ABV84454.1|	hypothetical protein RMA_0160 [Rickettsia massiliae MTU5]
165	tid|AFB31104.1|ref|AFB31104.1|	hypothetical protein RMB_00905 [Rickettsia massiliae str. AZT80]
165	tid|CEO16969.1|ref|CEO16969.1|	hypothetical protein RMONA_02850 [Rickettsia monacensis IrR/Munich]
165	tid|AFC73815.1|ref|AFC73815.1|	hypothetical protein MCI_04965 [Rickettsia montanensis str. OSU 85-930]
165	tid|KJV96766.1|ref|KJV96766.1|	hypothetical protein RPAAT24_0985 [Rickettsia parkeri str. AT#24]
165	tid|KJV94143.1|ref|KJV94143.1|	hypothetical protein RPAGB_1491 [Rickettsia parkeri str. Grand Bay]
165	tid|AFC74348.1|ref|AFC74348.1|	hypothetical protein MC1_00870 [Rickettsia parkeri str. Portsmouth]
165	tid|KJW00095.1|ref|KJW00095.1|	hypothetical protein RPATATE_1537 [Rickettsia parkeri str. Tates Hell]
165	tid|ACR47517.1|ref|ACR47517.1|	hypothetical protein RPR_04100 [Rickettsia peacockii str. Rustic]
165	tid|AFB25775.1|ref|AFB25775.1|	hypothetical protein RSA_00825 [Rickettsia philipii str. 364D]
165	tid|AGJ02741.1|ref|AGJ02741.1|	Protein translocase subunit SecF [Rickettsia prowazekii str. Breinl]
165	tid|AFE50626.1|ref|AFE50626.1|	hypothetical protein MA1_00540 [Rickettsia prowazekii str. BuV67-CWPP]
165	tid|EOB09572.1|ref|EOB09572.1|	50S ribosomal protein L19 [Rickettsia prowazekii str. Cairo 3]
165	tid|AFE48937.1|ref|AFE48937.1|	hypothetical protein M9W_00540 [Rickettsia prowazekii str. Chernikova]
165	tid|AFE51467.1|ref|AFE51467.1|	hypothetical protein MA3_00550 [Rickettsia prowazekii str. Dachau]
165	tid|EOB10002.1|ref|EOB10002.1|	50S ribosomal protein L19 [Rickettsia prowazekii str. GvF12]
165	tid|AFE52562.1|ref|AFE52562.1|	hypothetical protein MA5_01910 [Rickettsia prowazekii str. GvV257]
165	tid|AFE49782.1|ref|AFE49782.1|	hypothetical protein M9Y_00540 [Rickettsia prowazekii str. Katsinyian]
165	tid|CAA14582.1|ref|CAA14582.1|	unknown [Rickettsia prowazekii str. Madrid E]
165	tid|AGJ01331.1|ref|AGJ01331.1|	UPF0335 protein [Rickettsia prowazekii str. NMRC Madrid E]
165	tid|ADE29621.1|ref|ADE29621.1|	hypothetical protein rpr22_CDS107 [Rickettsia prowazekii str. Rp22]
165	tid|AFE53133.1|ref|AFE53133.1|	hypothetical protein MA7_00545 [Rickettsia prowazekii str. RpGvF24]
165	tid|AFC71934.1|ref|AFC71934.1|	hypothetical protein MCC_01405 [Rickettsia rhipicephali str. 3-7-female6-CWPP]
165	tid|KJV79070.1|ref|KJV79070.1|	hypothetical protein RMAECT_0539 [Rickettsia rhipicephali str. Ect]
165	tid|AFB24441.1|ref|AFB24441.1|	hypothetical protein RPO_00880 [Rickettsia rickettsii str. Arizona]
165	tid|AFB22677.1|ref|AFB22677.1|	hypothetical protein RPN_06020 [Rickettsia rickettsii str. Brazil]
165	tid|AFB23088.1|ref|AFB23088.1|	hypothetical protein RPL_00875 [Rickettsia rickettsii str. Colombia]
165	tid|AFB29785.1|ref|AFB29785.1|	hypothetical protein RPM_00880 [Rickettsia rickettsii str. Hauke]
165	tid|AFB27126.1|ref|AFB27126.1|	hypothetical protein RPJ_00870 [Rickettsia rickettsii str. Hino]
165	tid|AFB28470.1|ref|AFB28470.1|	hypothetical protein RPK_00845 [Rickettsia rickettsii str. Hlp#2]
165	tid|ABY72106.1|ref|ABY72106.1|	hypothetical cytosolic protein [Rickettsia rickettsii str. Iowa]
165	tid|AJG33983.1|ref|AJG33983.1|	hypothetical protein RRM_00880 [Rickettsia rickettsii str. Morgan]
165	tid|AJG32649.1|ref|AJG32649.1|	hypothetical protein RRR_00865 [Rickettsia rickettsii str. R]
165	tid|ABV75759.1|ref|ABV75759.1|	hypothetical protein A1G_00885 [Rickettsia rickettsii str. Sheila Smith]
165	tid|EAA25782.1|ref|EAA25782.1|	hypothetical protein rsib_orf557 [Rickettsia sibirica 246]
165	fid|000227|fig|6666666.122805.peg.227|	hypothetical protein [Rickettsia sibirica subsp. mongolitimonae HA-91]
165	fid|000030|fig|6666666.122804.peg.30|	hypothetical protein [Rickettsia sibirica subsp. sibirica BJ-90]
165	tid|AEV91823.1|ref|AEV91823.1|	hypothetical protein Rsl_185 [Rickettsia slovaca 13-B]
165	tid|AFD19160.1|ref|AFD19160.1|	hypothetical protein MC3_00895 [Rickettsia slovaca str. D-CWPP]
165	fig|6666666.316951.peg.900|	hypothetical protein [Rickettsia sp. AUS118]
165	fid|000074|fig|6666666.140370.peg.74|	hypothetical protein [Rickettsia sp. Adalia]
165	tid|0001226|ref|tigr_1246|	UPF0335 protein RC0153 [Rickettsia sp. Ich]
165	fid|000466|fig|6666666.122811.peg.466|	hypothetical protein [Rickettsia sp. MEAM1 str. Bemisia tabaci]
165	fig|6666666.316952.peg.1000|	hypothetical protein [Rickettsia sp. Tenjiku01]
165	ref|ODA38334.1|ref|ODA38334.1|	hypothetical protein A8V33_00730 [Rickettsia sp. wb]
165	ref|ODA37204.1|ref|ODA37204.1|	hypothetical protein A8V34_03175 [Rickettsia sp. wq]
165	fid|001209|fig|6666666.122814.peg.1092|	hypothetical protein [Rickettsia tamurae AT-1]
165	tid|AFE54726.1|ref|AFE54726.1|	hypothetical protein RTB9991CWPP_00105 [Rickettsia typhi str. B9991CWPP]
165	tid|AFE53888.1|ref|AFE53888.1|	hypothetical protein RTTH1527_00105 [Rickettsia typhi str. TH1527]
165	tid|AAU03511.1|ref|AAU03511.1|	conserved hypothetical protein [Rickettsia typhi str. Wilmington]
166	tid|KIJ88352.1|ref|KIJ88352.1|	SAM-dependent methlyltransferase [Candidatus Rickettsia asemboensis]
166	fid|000990|fig|6666666.122813.peg.992|	DNA polymerase I (EC 2.7.7.7) [Candidatus Rickettsia gravesii BWI-1]
166	fid|001456|fig|6666666.122815.peg.1461|	FIG01015644: hypothetical protein [Rickettsia aeschlimannii MC16]
166	tid|ACP53625.1|ref|ACP53625.1|	N6-adenine-specific methylase [Rickettsia africae ESF-5]
166	tid|ABV75080.1|ref|ABV75080.1|	N6-adenine-specific methylase [Rickettsia akari str. Hartford]
166	tid|KJV62370.1|ref|KJV62370.1|	RPE1 domain protein [Rickettsia amblyommatis str. Ac/Pa]
166	tid|ALA61919.1|ref|ALA61919.1|	SAM-dependent methyltransferase [Rickettsia amblyommatis str. Ac37]
166	tid|KJV91382.1|ref|KJV91382.1|	RPE1 domain protein [Rickettsia amblyommatis str. Darkwater]
166	tid|AFC69888.1|ref|AFC69888.1|	N6-adenine-specific methylase [Rickettsia amblyommatis str. GAT-30V]
166	tid|KJW04164.1|ref|KJW04164.1|	RPE1 domain protein [Rickettsia argasii T170-B]
166	tid|AFC71103.1|ref|AFC71103.1|	N6-adenine-specific methylase [Rickettsia australis str. Cutlack]
166	fid|001077|fig|6666666.122879.peg.725|	16S rRNA (guanine(966)-N(2))-methyltransferase (EC 2.1.1.171) ## SSU rRNA m(2)G966 [Rickettsia australis str. Phillips]
166	tid|ABV79559.1|ref|ABV79559.1|	N6-adenine-specific methylase [Rickettsia bellii OSU 85-389]
166	tid|ABE04401.1|ref|ABE04401.1|	N6-adenine-specific methylase [Rickettsia bellii RML369-C]
166	tid|KJV90140.1|ref|KJV90140.1|	RNA methyltransferase, RsmD family [Rickettsia bellii str. RML An4]
166	tid|KJV92279.1|ref|KJV92279.1|	RNA methyltransferase, RsmD family [Rickettsia bellii str. RML Mogi]
166	tid|KDO02490.1|ref|KDO02490.1|	Ribosomal RNA small subunit methyltransferase D [Rickettsia buchneri str ISO7]
166	tid|AFB20995.1|ref|AFB20995.1|	N6-adenine-specific methylase [Rickettsia canadensis str. CA410]
166	tid|ABV73393.1|ref|ABV73393.1|	N6-adenine-specific methylase [Rickettsia canadensis str. McKiel]
166	tid|AAL03347.1|ref|AAL03347.1|	unknown [Rickettsia conorii str. Malish 7]
166	fid|000847|fig|6666666.122808.peg.852|	DNA polymerase I (EC 2.7.7.7) [Rickettsia conorii subsp. caspia A-167]
166	fid|000955|fig|6666666.122807.peg.957|	FIG01015644: hypothetical protein [Rickettsia conorii subsp. indica ITTR]
166	fid|000914|fig|6666666.122810.peg.917|	DNA polymerase I (EC 2.7.7.7) [Rickettsia conorii subsp. israelensis ISTT CDC1]
166	ref|OZG31747.1|ref|OZG31747.1|	SAM-dependent methyltransferase [Rickettsia endosymbiont of Culicoides newsteadi]
166	tid|KJW02924.1|ref|KJW02924.1|	RNA methyltransferase, RsmD family [Rickettsia endosymbiont of Ixodes pacificus str Humboldt]
166	tid|EER21977.1|ref|EER21977.1|	RNA methyltransferase, RsmD family [Rickettsia endosymbiont of Ixodes scapularis]
166	ref|KYP98237.1|ref|KYP98237.1|	SAM-dependent methyltransferase [Rickettsia endosymbiont of Proechinophthirus fluctus]
166	tid|AAY61716.1|ref|AAY61716.1|	N6-adenine-specific methylase [Rickettsia felis URRWXCal2]
166	tid|KHO03035.1|ref|KHO03035.1|	SAM-dependent methlyltransferase [Rickettsia felis str. LSU]
166	tid|KHO03485.1|ref|KHO03485.1|	SAM-dependent methlyltransferase [Rickettsia felis str. LSU-Lb]
166	tid|KJV59198.1|ref|KJV59198.1|	RNA methyltransferase, RsmD family [Rickettsia felis str. Pedreira]
166	tid|AEK74810.1|ref|AEK74810.1|	N6-adenine-specific methylase [Rickettsia heilongjiangensis 054]
166	fid|000747|fig|6666666.122806.peg.749|	16S rRNA (guanine(966)-N(2))-methyltransferase (EC 2.1.1.171) ## SSU rRNA m(2)G966 [Rickettsia helvetica C9P9]
166	fid|001305|fig|6666666.122809.peg.1312|	FIG01015644: hypothetical protein [Rickettsia honei RB]
166	fid|000220|fig|6666666.122817.peg.220|	16S rRNA (guanine(966)-N(2))-methyltransferase (EC 2.1.1.171) ## SSU rRNA m(2)G966 [Rickettsia hoogstraalii Croatica]
166	tid|KJV80387.1|ref|KJV80387.1|	RNA methyltransferase, RsmD family [Rickettsia hoogstraalii str. RCCE3]
166	tid|BAK96807.1|ref|BAK96807.1|	N6-adenine-specific methylase [Rickettsia japonica YH]
166	tid|ABV84953.1|ref|ABV84953.1|	N6-adenine-specific methylase [Rickettsia massiliae MTU5]
166	tid|AFB31589.1|ref|AFB31589.1|	N6-adenine-specific methylase [Rickettsia massiliae str. AZT80]
166	tid|CEO17797.1|ref|CEO17797.1|	Ribosomal RNA small subunit methyltransferase D [Rickettsia monacensis IrR/Munich]
166	tid|AFC73207.1|ref|AFC73207.1|	N6-adenine-specific methylase [Rickettsia montanensis str. OSU 85-930]
166	tid|KJV96141.1|ref|KJV96141.1|	RNA methyltransferase, RsmD family [Rickettsia parkeri str. AT#24]
166	tid|KJV93390.1|ref|KJV93390.1|	RNA methyltransferase, RsmD family [Rickettsia parkeri str. Grand Bay]
166	tid|AFC74998.1|ref|AFC74998.1|	N6-adenine-specific methylase [Rickettsia parkeri str. Portsmouth]
166	tid|KJW01106.1|ref|KJW01106.1|	RNA methyltransferase, RsmD family [Rickettsia parkeri str. Tates Hell]
166	tid|ACR47115.1|ref|ACR47115.1|	hypothetical protein RPR_00745 [Rickettsia peacockii str. Rustic]
166	tid|AFB26446.1|ref|AFB26446.1|	methyltransferase [Rickettsia philipii str. 364D]
166	tid|AGJ02296.1|ref|AGJ02296.1|	DNA repair protein RadA [Rickettsia prowazekii str. Breinl]
166	tid|AFE51039.1|ref|AFE51039.1|	hypothetical protein MA1_02615 [Rickettsia prowazekii str. BuV67-CWPP]
166	tid|EOB10926.1|ref|EOB10926.1|	methylase [Rickettsia prowazekii str. Cairo 3]
166	tid|AFE49349.1|ref|AFE49349.1|	hypothetical protein M9W_02620 [Rickettsia prowazekii str. Chernikova]
166	tid|AFE51875.1|ref|AFE51875.1|	hypothetical protein MA3_02650 [Rickettsia prowazekii str. Dachau]
166	tid|EOB09916.1|ref|EOB09916.1|	methylase [Rickettsia prowazekii str. GvF12]
166	tid|AFE52970.1|ref|AFE52970.1|	hypothetical protein MA5_03980 [Rickettsia prowazekii str. GvV257]
166	tid|AFE50193.1|ref|AFE50193.1|	hypothetical protein M9Y_02625 [Rickettsia prowazekii str. Katsinyian]
166	tid|CAA14994.1|ref|CAA14994.1|	unknown [Rickettsia prowazekii str. Madrid E]
166	tid|AGJ01807.1|ref|AGJ01807.1|	DNA repair protein RadA [Rickettsia prowazekii str. NMRC Madrid E]
166	tid|ADE30075.1|ref|ADE30075.1|	N6-adenine-specific methylase [Rickettsia prowazekii str. Rp22]
166	tid|AFE53543.1|ref|AFE53543.1|	hypothetical protein MA7_02615 [Rickettsia prowazekii str. RpGvF24]
166	tid|AFC72561.1|ref|AFC72561.1|	N6-adenine-specific methylase [Rickettsia rhipicephali str. 3-7-female6-CWPP]
166	tid|KJV78983.1|ref|KJV78983.1|	RPE1 domain protein [Rickettsia rhipicephali str. Ect]
166	tid|AFB25104.1|ref|AFB25104.1|	methyltransferase [Rickettsia rickettsii str. Arizona]
166	tid|AFB22015.1|ref|AFB22015.1|	methyltransferase [Rickettsia rickettsii str. Brazil]
166	tid|AFB23757.1|ref|AFB23757.1|	methyltransferase [Rickettsia rickettsii str. Colombia]
166	tid|AFB30444.1|ref|AFB30444.1|	methyltransferase [Rickettsia rickettsii str. Hauke]
166	tid|AFB27785.1|ref|AFB27785.1|	methyltransferase [Rickettsia rickettsii str. Hino]
166	tid|AFB29107.1|ref|AFB29107.1|	methyltransferase [Rickettsia rickettsii str. Hlp#2]
166	tid|ABY72780.1|ref|ABY72780.1|	methyltransferase [Rickettsia rickettsii str. Iowa]
166	tid|AJG34550.1|ref|AJG34550.1|	SAM-dependent methlyltransferase [Rickettsia rickettsii str. Morgan]
166	tid|AJG33214.1|ref|AJG33214.1|	SAM-dependent methlyltransferase [Rickettsia rickettsii str. R]
166	tid|ABV76412.1|ref|ABV76412.1|	hypothetical protein A1G_04560 [Rickettsia rickettsii str. Sheila Smith]
166	tid|EAA26434.1|ref|EAA26434.1|	hypothetical protein rsib_orf1289 [Rickettsia sibirica 246]
166	fid|000911|fig|6666666.122805.peg.916|	FIG01015644: hypothetical protein [Rickettsia sibirica subsp. mongolitimonae HA-91]
166	fid|000768|fig|6666666.122804.peg.771|	DNA polymerase I (EC 2.7.7.7) [Rickettsia sibirica subsp. sibirica BJ-90]
166	tid|AEV92382.1|ref|AEV92382.1|	N6-adenine-specific methylase [Rickettsia slovaca 13-B]
166	tid|AFD19823.1|ref|AFD19823.1|	N6-adenine-specific methylase [Rickettsia slovaca str. D-CWPP]
166	fig|6666666.316951.peg.421|	DNA polymerase I (EC 2.7.7.7) [Rickettsia sp. AUS118]
166	fid|000530|fig|6666666.140370.peg.530|	Xaa-Pro aminopeptidase (EC 3.4.11.9) [Rickettsia sp. Adalia]
166	tid|0000424|ref|tigr_570|	conserved hypothetical protein [Rickettsia sp. Ich]
166	fid|000885|fig|6666666.122811.peg.885|	16S rRNA (guanine(966)-N(2))-methyltransferase (EC 2.1.1.171) ## SSU rRNA m(2)G966 [Rickettsia sp. MEAM1 str. Bemisia tabaci]
166	fig|6666666.316952.peg.302|	FIG01015644: hypothetical protein [Rickettsia sp. Tenjiku01]
166	ref|ODA36914.1|ref|ODA36914.1|	16S rRNA (guanine(966)-N(2))-methyltransferase RsmD [Rickettsia sp. wb]
166	ref|ODA37728.1|ref|ODA37728.1|	16S rRNA (guanine(966)-N(2))-methyltransferase RsmD [Rickettsia sp. wq]
166	fid|001115|fig|6666666.122814.peg.301|	16S rRNA (guanine(966)-N(2))-methyltransferase (EC 2.1.1.171) ## SSU rRNA m(2)G966 [Rickettsia tamurae AT-1]
166	tid|AFE55219.1|ref|AFE55219.1|	methylase [Rickettsia typhi str. B9991CWPP]
166	tid|AFE54381.1|ref|AFE54381.1|	methylase [Rickettsia typhi str. TH1527]
166	tid|AAU04002.1|ref|AAU04002.1|	probable methylase [Rickettsia typhi str. Wilmington]
167	tid|KIJ88864.1|ref|KIJ88864.1|	hypothetical protein SB78_03150 [Candidatus Rickettsia asemboensis]
167	fid|000962|fig|6666666.122813.peg.964|	Iron binding protein IscA for iron-sulfur cluster assembly [Candidatus Rickettsia gravesii BWI-1]
167	fid|000172|fig|6666666.122815.peg.172|	Iron binding protein IscA for iron-sulfur cluster assembly [Rickettsia aeschlimannii MC16]
167	tid|ACP53570.1|ref|ACP53570.1|	Iron-sulfur cluster assembly accessory protein [Rickettsia africae ESF-5]
167	tid|ABV75063.1|ref|ABV75063.1|	Iron-sulfur cluster assembly accessory protein [Rickettsia akari str. Hartford]
167	tid|KJV62407.1|ref|KJV62407.1|	iron-sulfur cluster assembly accessory family protein [Rickettsia amblyommatis str. Ac/Pa]
167	tid|ALA61940.1|ref|ALA61940.1|	hypothetical protein AL573_04790 [Rickettsia amblyommatis str. Ac37]
167	tid|KJV91336.1|ref|KJV91336.1|	iron-sulfur cluster assembly accessory family protein [Rickettsia amblyommatis str. Darkwater]
167	tid|AFC69913.1|ref|AFC69913.1|	iron-sulfur cluster assembly accessory protein [Rickettsia amblyommatis str. GAT-30V]
167	tid|KJW04189.1|ref|KJW04189.1|	iron-sulfur cluster assembly accessory family protein [Rickettsia argasii T170-B]
167	tid|AFC71120.1|ref|AFC71120.1|	iron-sulfur cluster assembly accessory protein [Rickettsia australis str. Cutlack]
167	fid|000488|fig|6666666.122879.peg.703|	Iron binding protein IscA for iron-sulfur cluster assembly [Rickettsia australis str. Phillips]
167	tid|ABV79141.1|ref|ABV79141.1|	Iron-sulfur cluster assembly accessory protein [Rickettsia bellii OSU 85-389]
167	tid|ABE05026.1|ref|ABE05026.1|	Iron-sulfur cluster assembly accessory protein [Rickettsia bellii RML369-C]
167	tid|KJV89773.1|ref|KJV89773.1|	iron-sulfur cluster assembly accessory family protein [Rickettsia bellii str. RML An4]
167	tid|KJV91835.1|ref|KJV91835.1|	iron-sulfur cluster assembly accessory family protein [Rickettsia bellii str. RML Mogi]
167	tid|KDO03188.1|ref|KDO03188.1|	Iron-sulfur cluster assembly protein [Rickettsia buchneri str ISO7]
167	tid|AFB21016.1|ref|AFB21016.1|	iron-sulfur cluster assembly accessory protein [Rickettsia canadensis str. CA410]
167	tid|ABV73414.1|ref|ABV73414.1|	Iron-sulfur cluster assembly accessory protein [Rickettsia canadensis str. McKiel]
167	tid|AAL03266.1|ref|AAL03266.1|	hesB protein [Rickettsia conorii str. Malish 7]
167	fid|000767|fig|6666666.122808.peg.771|	Iron binding protein IscA for iron-sulfur cluster assembly [Rickettsia conorii subsp. caspia A-167]
167	fid|000873|fig|6666666.122807.peg.875|	Iron binding protein IscA for iron-sulfur cluster assembly [Rickettsia conorii subsp. indica ITTR]
167	fid|000842|fig|6666666.122810.peg.844|	Iron binding protein IscA for iron-sulfur cluster assembly [Rickettsia conorii subsp. israelensis ISTT CDC1]
167	ref|OZG31323.1|ref|OZG31323.1|	HESB protein (hesB2) [Rickettsia endosymbiont of Culicoides newsteadi]
167	tid|KJW03284.1|ref|KJW03284.1|	iron-sulfur cluster assembly accessory family protein [Rickettsia endosymbiont of Ixodes pacificus str Humboldt]
167	tid|EER21628.1|ref|EER21628.1|	HesB protein [Rickettsia endosymbiont of Ixodes scapularis]
167	ref|KYP98189.1|ref|KYP98189.1|	hypothetical protein BG75_04220 [Rickettsia endosymbiont of Proechinophthirus fluctus]
167	tid|AAY61694.1|ref|AAY61694.1|	Iron-sulfur cluster assembly accessory protein [Rickettsia felis URRWXCal2]
167	tid|KHO03024.1|ref|KHO03024.1|	hypothetical protein JS55_04785 [Rickettsia felis str. LSU]
167	tid|KHO03678.1|ref|KHO03678.1|	hypothetical protein JS61_04555 [Rickettsia felis str. LSU-Lb]
167	tid|KJV59221.1|ref|KJV59221.1|	iron-sulfur cluster assembly accessory family protein [Rickettsia felis str. Pedreira]
167	tid|AEK74789.1|ref|AEK74789.1|	iron-sulfur cluster assembly accessory protein [Rickettsia heilongjiangensis 054]
167	fid|000774|fig|6666666.122806.peg.777|	Iron binding protein IscA for iron-sulfur cluster assembly [Rickettsia helvetica C9P9]
167	fid|000391|fig|6666666.122809.peg.393|	Iron binding protein IscA for iron-sulfur cluster assembly [Rickettsia honei RB]
167	fid|000197|fig|6666666.122817.peg.197|	Iron binding protein IscA for iron-sulfur cluster assembly [Rickettsia hoogstraalii Croatica]
167	tid|KJV80363.1|ref|KJV80363.1|	iron-sulfur cluster assembly accessory family protein [Rickettsia hoogstraalii str. RCCE3]
167	tid|BAK96788.1|ref|BAK96788.1|	iron-sulfur cluster assembly accessory protein [Rickettsia japonica YH]
167	tid|ABV84938.1|ref|ABV84938.1|	Iron-sulfur cluster assembly accessory protein [Rickettsia massiliae MTU5]
167	tid|AFB31612.1|ref|AFB31612.1|	iron-sulfur cluster assembly accessory protein [Rickettsia massiliae str. AZT80]
167	tid|CEO17651.1|ref|CEO17651.1|	Iron-binding protein IscA [Rickettsia monacensis IrR/Munich]
167	tid|AFC73186.1|ref|AFC73186.1|	iron-sulfur cluster assembly accessory protein [Rickettsia montanensis str. OSU 85-930]
167	tid|KJV95629.1|ref|KJV95629.1|	iron-sulfur cluster assembly accessory family protein [Rickettsia parkeri str. AT#24]
167	tid|KJV94184.1|ref|KJV94184.1|	iron-sulfur cluster assembly accessory family protein [Rickettsia parkeri str. Grand Bay]
167	tid|AFC74925.1|ref|AFC74925.1|	iron-sulfur cluster assembly accessory protein [Rickettsia parkeri str. Portsmouth]
167	tid|KJW01372.1|ref|KJW01372.1|	iron-sulfur cluster assembly accessory family protein [Rickettsia parkeri str. Tates Hell]
167	tid|ACR47593.1|ref|ACR47593.1|	HesB protein family protein [Rickettsia peacockii str. Rustic]
167	tid|AFB26367.1|ref|AFB26367.1|	iron-sulfur cluster assembly accessory protein [Rickettsia philipii str. 364D]
167	tid|AGJ02353.1|ref|AGJ02353.1|	hypothetical protein H375_1270 [Rickettsia prowazekii str. Breinl]
167	tid|AFE50984.1|ref|AFE50984.1|	iron-sulfur cluster assembly accessory protein [Rickettsia prowazekii str. BuV67-CWPP]
167	tid|EOB10600.1|ref|EOB10600.1|	Putrescine-ornithine antiporter [Rickettsia prowazekii str. Cairo 3]
167	tid|AFE49293.1|ref|AFE49293.1|	iron-sulfur cluster assembly accessory protein [Rickettsia prowazekii str. Chernikova]
167	tid|AFE51820.1|ref|AFE51820.1|	iron-sulfur cluster assembly accessory protein [Rickettsia prowazekii str. Dachau]
167	tid|EOB09852.1|ref|EOB09852.1|	hypothetical protein H376_7970 [Rickettsia prowazekii str. GvF12]
167	tid|AFE52916.1|ref|AFE52916.1|	iron-sulfur cluster assembly accessory protein [Rickettsia prowazekii str. GvV257]
167	tid|AFE50139.1|ref|AFE50139.1|	iron-sulfur cluster assembly accessory protein [Rickettsia prowazekii str. Katsinyian]
167	tid|CAA14937.1|ref|CAA14937.1|	HESB PROTEIN (hesB2) [Rickettsia prowazekii str. Madrid E]
167	tid|AGJ01868.1|ref|AGJ01868.1|	hypothetical protein H374_5830 [Rickettsia prowazekii str. NMRC Madrid E]
167	tid|ADE30014.1|ref|ADE30014.1|	Iron-sulfur cluster assembly accessory protein [Rickettsia prowazekii str. Rp22]
167	tid|AFE53487.1|ref|AFE53487.1|	iron-sulfur cluster assembly accessory protein [Rickettsia prowazekii str. RpGvF24]
167	tid|AFC72533.1|ref|AFC72533.1|	iron-sulfur cluster assembly accessory protein [Rickettsia rhipicephali str. 3-7-female6-CWPP]
167	tid|KJV78942.1|ref|KJV78942.1|	iron-sulfur cluster assembly accessory family protein [Rickettsia rhipicephali str. Ect]
167	tid|AFB25025.1|ref|AFB25025.1|	iron-sulfur cluster assembly accessory protein [Rickettsia rickettsii str. Arizona]
167	tid|AFB22089.1|ref|AFB22089.1|	iron-sulfur cluster assembly accessory protein [Rickettsia rickettsii str. Brazil]
167	tid|AFB23679.1|ref|AFB23679.1|	iron-sulfur cluster assembly accessory protein [Rickettsia rickettsii str. Colombia]
167	tid|AFB30368.1|ref|AFB30368.1|	iron-sulfur cluster assembly accessory protein [Rickettsia rickettsii str. Hauke]
167	tid|AFB27708.1|ref|AFB27708.1|	iron-sulfur cluster assembly accessory protein [Rickettsia rickettsii str. Hino]
167	tid|AFB28753.1|ref|AFB28753.1|	iron-sulfur cluster assembly accessory protein [Rickettsia rickettsii str. Hlp#2]
167	tid|ABY72700.1|ref|ABY72700.1|	HesB protein family [Rickettsia rickettsii str. Iowa]
167	tid|AJG34492.1|ref|AJG34492.1|	hypothetical protein RRM_03910 [Rickettsia rickettsii str. Morgan]
167	tid|AJG33156.1|ref|AJG33156.1|	hypothetical protein RRR_03890 [Rickettsia rickettsii str. R]
167	tid|ABV76337.1|ref|ABV76337.1|	Iron-sulfur cluster assembly accessory protein [Rickettsia rickettsii str. Sheila Smith]
167	tid|EAA26494.1|ref|EAA26494.1|	hesB protein [Rickettsia sibirica 246]
167	fid|000858|fig|6666666.122805.peg.863|	Iron binding protein IscA for iron-sulfur cluster assembly [Rickettsia sibirica subsp. mongolitimonae HA-91]
167	fid|000840|fig|6666666.122804.peg.844|	Iron binding protein IscA for iron-sulfur cluster assembly [Rickettsia sibirica subsp. sibirica BJ-90]
167	tid|AEV92318.1|ref|AEV92318.1|	Iron-sulfur cluster assembly accessory protein [Rickettsia slovaca 13-B]
167	tid|AFD19742.1|ref|AFD19742.1|	iron-sulfur cluster assembly accessory protein [Rickettsia slovaca str. D-CWPP]
167	fig|6666666.316951.peg.351|	Iron binding protein IscA for iron-sulfur cluster assembly [Rickettsia sp. AUS118]
167	fid|000317|fig|6666666.140370.peg.317|	Iron binding protein IscA for iron-sulfur cluster assembly [Rickettsia sp. Adalia]
167	tid|0001089|ref|tigr_1031|	iron-binding protein iscA (Iron-sulfur cluster assembly protein) [Rickettsia sp. Ich]
167	fid|000140|fig|6666666.122811.peg.140|	Iron binding protein IscA for iron-sulfur cluster assembly [Rickettsia sp. MEAM1 str. Bemisia tabaci]
167	fig|6666666.316952.peg.745|	Iron binding protein IscA for iron-sulfur cluster assembly [Rickettsia sp. Tenjiku01]
167	ref|ODA37498.1|ref|ODA37498.1|	Fe-S cluster assembly scaffold SufA [Rickettsia sp. wb]
167	ref|ODA37829.1|ref|ODA37829.1|	Fe-S cluster assembly scaffold SufA [Rickettsia sp. wq]
167	fid|000184|fig|6666666.122814.peg.273|	Iron binding protein IscA for iron-sulfur cluster assembly [Rickettsia tamurae AT-1]
167	tid|AFE55165.1|ref|AFE55165.1|	iron-sulfur cluster assembly accessory protein [Rickettsia typhi str. B9991CWPP]
167	tid|AFE54325.1|ref|AFE54325.1|	iron-sulfur cluster assembly accessory protein [Rickettsia typhi str. TH1527]
167	tid|AAU03944.1|ref|AAU03944.1|	iron-binding protein IscA/HesB [Rickettsia typhi str. Wilmington]
168	tid|KIJ88608.1|ref|KIJ88608.1|	GTP-binding protein Der [Candidatus Rickettsia asemboensis]
168	fid|001246|fig|6666666.122813.peg.1250|	GTP-binding protein EngA [Candidatus Rickettsia gravesii BWI-1]
168	fid|000298|fig|6666666.122815.peg.298|	GTP-binding protein EngA [Rickettsia aeschlimannii MC16]
168	tid|ACP53791.1|ref|ACP53791.1|	GTP-binding protein [Rickettsia africae ESF-5]
168	tid|ABV75300.1|ref|ABV75300.1|	GTP-binding protein EngA [Rickettsia akari str. Hartford]
168	tid|KJV62767.1|ref|KJV62767.1|	ribosome-associated GTPase EngA [Rickettsia amblyommatis str. Ac/Pa]
168	tid|ALA62124.1|ref|ALA62124.1|	GTP-binding protein Der [Rickettsia amblyommatis str. Ac37]
168	tid|KJV90899.1|ref|KJV90899.1|	ribosome-associated GTPase EngA [Rickettsia amblyommatis str. Darkwater]
168	tid|AFC70152.1|ref|AFC70152.1|	GTP-binding protein Der [Rickettsia amblyommatis str. GAT-30V]
168	tid|KJW04991.1|ref|KJW04991.1|	ribosome-associated GTPase EngA [Rickettsia argasii T170-B]
168	tid|AFC70895.1|ref|AFC70895.1|	GTP-binding protein Der [Rickettsia australis str. Cutlack]
168	fid|000663|fig|6666666.122879.peg.966|	GTP-binding protein EngA [Rickettsia australis str. Phillips]
168	tid|ABV79667.1|ref|ABV79667.1|	GTP-binding protein EngA [Rickettsia bellii OSU 85-389]
168	tid|ABE04293.1|ref|ABE04293.1|	GTP-binding protein [Rickettsia bellii RML369-C]
168	tid|KJV90368.1|ref|KJV90368.1|	ribosome-associated GTPase EngA [Rickettsia bellii str. RML An4]
168	tid|KJV92385.1|ref|KJV92385.1|	ribosome-associated GTPase EngA [Rickettsia bellii str. RML Mogi]
168	tid|KDO02366.1|ref|KDO02366.1|	GTP-binding protein EngA [Rickettsia buchneri str ISO7]
168	tid|AFB21384.1|ref|AFB21384.1|	GTP-binding protein Der [Rickettsia canadensis str. CA410]
168	tid|ABV73822.1|ref|ABV73822.1|	GTP-binding protein EngA [Rickettsia canadensis str. McKiel]
168	tid|AAL03568.1|ref|AAL03568.1|	conserved GTP-binding protein [Rickettsia conorii str. Malish 7]
168	fid|001084|fig|6666666.122808.peg.1090|	GTP-binding protein EngA [Rickettsia conorii subsp. caspia A-167]
168	fid|001174|fig|6666666.122807.peg.1177|	GTP-binding protein EngA [Rickettsia conorii subsp. indica ITTR]
168	fid|001147|fig|6666666.122810.peg.1151|	GTP-binding protein EngA [Rickettsia conorii subsp. israelensis ISTT CDC1]
168	ref|OZG32080.1|ref|OZG32080.1|	ribosome biogenesis GTPase Der [Rickettsia endosymbiont of Culicoides newsteadi]
168	tid|KJW03552.1|ref|KJW03552.1|	ribosome-associated GTPase EngA [Rickettsia endosymbiont of Ixodes pacificus str Humboldt]
168	tid|EER21326.1|ref|EER21326.1|	ribosome-associated GTPase EngA [Rickettsia endosymbiont of Ixodes scapularis]
168	ref|KYP98401.1|ref|KYP98401.1|	GTP-binding protein Der [Rickettsia endosymbiont of Proechinophthirus fluctus]
168	tid|AAY61099.1|ref|AAY61099.1|	Conserved GTP-binding protein [Rickettsia felis URRWXCal2]
168	tid|KHO03306.1|ref|KHO03306.1|	GTP-binding protein Der [Rickettsia felis str. LSU]
168	tid|KHO03983.1|ref|KHO03983.1|	GTP-binding protein Der [Rickettsia felis str. LSU-Lb]
168	tid|KJV58261.1|ref|KJV58261.1|	ribosome-associated GTPase EngA [Rickettsia felis str. Pedreira]
168	tid|AEK75031.1|ref|AEK75031.1|	GTP-binding protein Der [Rickettsia heilongjiangensis 054]
168	fid|000498|fig|6666666.122806.peg.499|	GTP-binding protein EngA [Rickettsia helvetica C9P9]
168	fid|001112|fig|6666666.122809.peg.1117|	GTP-binding protein EngA [Rickettsia honei RB]
168	fid|000505|fig|6666666.122817.peg.505|	GTP-binding protein EngA [Rickettsia hoogstraalii Croatica]
168	tid|KJV80168.1|ref|KJV80168.1|	ribosome-associated GTPase EngA [Rickettsia hoogstraalii str. RCCE3]
168	tid|BAK96978.1|ref|BAK96978.1|	GTP-binding protein engA [Rickettsia japonica YH]
168	tid|ABV85103.1|ref|ABV85103.1|	GTP-binding protein [Rickettsia massiliae MTU5]
168	tid|AFB31403.1|ref|AFB31403.1|	GTP-binding protein Der [Rickettsia massiliae str. AZT80]
168	tid|CEO18040.1|ref|CEO18040.1|	GTPase Der [Rickettsia monacensis IrR/Munich]
168	tid|AFC73397.1|ref|AFC73397.1|	GTP-binding protein Der [Rickettsia montanensis str. OSU 85-930]
168	tid|KJV96551.1|ref|KJV96551.1|	ribosome-associated GTPase EngA [Rickettsia parkeri str. AT#24]
168	tid|KJV94239.1|ref|KJV94239.1|	ribosome-associated GTPase EngA [Rickettsia parkeri str. Grand Bay]
168	tid|AFC75213.1|ref|AFC75213.1|	GTP-binding protein Der [Rickettsia parkeri str. Portsmouth]
168	tid|KJW01227.1|ref|KJW01227.1|	ribosome-associated GTPase EngA [Rickettsia parkeri str. Tates Hell]
168	tid|ACR47798.1|ref|ACR47798.1|	GTP-binding protein EngA [Rickettsia peacockii str. Rustic]
168	tid|AFB26655.1|ref|AFB26655.1|	GTP-binding protein Der [Rickettsia philipii str. 364D]
168	tid|AGJ03079.1|ref|AGJ03079.1|	2-polyprenylphenol 6-hydroxylase [Rickettsia prowazekii str. Breinl]
168	tid|AFE51166.1|ref|AFE51166.1|	GTP-binding protein Der [Rickettsia prowazekii str. BuV67-CWPP]
168	tid|EOB10058.1|ref|EOB10058.1|	GTPase Der [Rickettsia prowazekii str. Cairo 3]
168	tid|AFE49476.1|ref|AFE49476.1|	GTP-binding protein Der [Rickettsia prowazekii str. Chernikova]
168	tid|AFE52002.1|ref|AFE52002.1|	GTP-binding protein Der [Rickettsia prowazekii str. Dachau]
168	tid|EOB10363.1|ref|EOB10363.1|	Exodeoxyribonuclease III [Rickettsia prowazekii str. GvF12]
168	tid|AFE52268.1|ref|AFE52268.1|	GTP-binding protein Der [Rickettsia prowazekii str. GvV257]
168	tid|AFE50320.1|ref|AFE50320.1|	GTP-binding protein Der [Rickettsia prowazekii str. Katsinyian]
168	tid|CAA15114.1|ref|CAA15114.1|	unknown [Rickettsia prowazekii str. Madrid E]
168	tid|AGJ01664.1|ref|AGJ01664.1|	2-polyprenylphenol 6-hydroxylase [Rickettsia prowazekii str. NMRC Madrid E]
168	tid|ADE30224.1|ref|ADE30224.1|	GTP-binding protein [Rickettsia prowazekii str. Rp22]
168	tid|AFE53670.1|ref|AFE53670.1|	GTP-binding protein Der [Rickettsia prowazekii str. RpGvF24]
168	tid|AFC72763.1|ref|AFC72763.1|	GTP-binding protein Der [Rickettsia rhipicephali str. 3-7-female6-CWPP]
168	tid|KJV79287.1|ref|KJV79287.1|	ribosome-associated GTPase EngA [Rickettsia rhipicephali str. Ect]
168	tid|AFB25316.1|ref|AFB25316.1|	GTP-binding protein Der [Rickettsia rickettsii str. Arizona]
168	tid|AFB21811.1|ref|AFB21811.1|	GTP-binding protein Der [Rickettsia rickettsii str. Brazil]
168	tid|AFB23969.1|ref|AFB23969.1|	GTP-binding protein Der [Rickettsia rickettsii str. Colombia]
168	tid|AFB30656.1|ref|AFB30656.1|	GTP-binding protein Der [Rickettsia rickettsii str. Hauke]
168	tid|AFB27995.1|ref|AFB27995.1|	GTP-binding protein Der [Rickettsia rickettsii str. Hino]
168	tid|AFB29320.1|ref|AFB29320.1|	GTP-binding protein Der [Rickettsia rickettsii str. Hlp#2]
168	tid|ABY72993.1|ref|ABY72993.1|	GTP-binding protein [Rickettsia rickettsii str. Iowa]
168	tid|AJG34730.1|ref|AJG34730.1|	GTP-binding protein Der [Rickettsia rickettsii str. Morgan]
168	tid|AJG33394.1|ref|AJG33394.1|	GTP-binding protein Der [Rickettsia rickettsii str. R]
168	tid|ABV76618.1|ref|ABV76618.1|	GTP-binding protein EngA [Rickettsia rickettsii str. Sheila Smith]
168	tid|EAA26239.1|ref|EAA26239.1|	conserved GTP-binding protein [Rickettsia sibirica 246]
168	fid|001178|fig|6666666.122805.peg.1187|	GTP-binding protein EngA [Rickettsia sibirica subsp. mongolitimonae HA-91]
168	fid|000997|fig|6666666.122804.peg.1001|	GTP-binding protein EngA [Rickettsia sibirica subsp. sibirica BJ-90]
168	tid|AEV92560.1|ref|AEV92560.1|	GTP-binding protein [Rickettsia slovaca 13-B]
168	tid|AFD20041.1|ref|AFD20041.1|	GTP-binding protein Der [Rickettsia slovaca str. D-CWPP]
168	fig|6666666.316951.peg.1467|	GTP-binding protein EngA [Rickettsia sp. AUS118]
168	fid|000439|fig|6666666.140370.peg.439|	GTP-binding protein EngA [Rickettsia sp. Adalia]
168	tid|0000395|ref|tigr_873|	small GTP-binding domain protein [Rickettsia sp. Ich]
168	fid|000083|fig|6666666.122811.peg.83|	GTP-binding protein EngA [Rickettsia sp. MEAM1 str. Bemisia tabaci]
168	fig|6666666.316952.peg.1312|	GTP-binding protein EngA [Rickettsia sp. Tenjiku01]
168	ref|ODA36863.1|ref|ODA36863.1|	ribosome biogenesis GTPase Der [Rickettsia sp. wb]
168	ref|ODA38589.1|ref|ODA38589.1|	ribosome biogenesis GTPase Der [Rickettsia sp. wq]
168	fid|000377|fig|6666666.122814.peg.588|	GTP-binding protein EngA [Rickettsia tamurae AT-1]
168	tid|AFE55349.1|ref|AFE55349.1|	GTP-binding protein Der [Rickettsia typhi str. B9991CWPP]
168	tid|AFE54510.1|ref|AFE54510.1|	GTP-binding protein Der [Rickettsia typhi str. TH1527]
168	tid|AAU04133.1|ref|AAU04133.1|	probable GTP-binding protein EngA [Rickettsia typhi str. Wilmington]
170	tid|KIJ89306.1|ref|KIJ89306.1|	50S ribosomal protein L10 [Candidatus Rickettsia asemboensis]
170	fid|000275|fig|6666666.122813.peg.275|	LSU ribosomal protein L10p (P0) [Candidatus Rickettsia gravesii BWI-1]
170	fid|000837|fig|6666666.122815.peg.840|	LSU ribosomal protein L10p (P0) [Rickettsia aeschlimannii MC16]
170	tid|ACP53135.1|ref|ACP53135.1|	50S ribosomal protein L10 [Rickettsia africae ESF-5]
170	tid|ABV74530.1|ref|ABV74530.1|	50S ribosomal protein L10 [Rickettsia akari str. Hartford]
170	tid|KJV61563.1|ref|KJV61563.1|	50S ribosomal protein L10 [Rickettsia amblyommatis str. Ac/Pa]
170	tid|ALA61451.1|ref|ALA61451.1|	50S ribosomal protein L10 [Rickettsia amblyommatis str. Ac37]
170	tid|KJV97609.1|ref|KJV97609.1|	50S ribosomal protein L10 [Rickettsia amblyommatis str. Darkwater]
170	tid|AFC69316.1|ref|AFC69316.1|	50S ribosomal protein L10 [Rickettsia amblyommatis str. GAT-30V]
170	tid|KJW05261.1|ref|KJW05261.1|	50S ribosomal protein L10 [Rickettsia argasii T170-B]
170	tid|AFC71663.1|ref|AFC71663.1|	50S ribosomal protein L10 [Rickettsia australis str. Cutlack]
170	fid|000084|fig|6666666.122879.peg.95|	LSU ribosomal protein L10p (P0) [Rickettsia australis str. Phillips]
170	tid|ABV78693.1|ref|ABV78693.1|	50S ribosomal protein L10 [Rickettsia bellii OSU 85-389]
170	tid|ABE05236.1|ref|ABE05236.1|	50S ribosomal protein L10 [Rickettsia bellii RML369-C]
170	tid|KJV89183.1|ref|KJV89183.1|	50S ribosomal protein L10 [Rickettsia bellii str. RML An4]
170	tid|KJV92924.1|ref|KJV92924.1|	50S ribosomal protein L10 [Rickettsia bellii str. RML Mogi]
170	tid|KDO03154.1|ref|KDO03154.1|	ribosomal protein L10 [Rickettsia buchneri str ISO7]
170	tid|AFB20714.1|ref|AFB20714.1|	50S ribosomal protein L10 [Rickettsia canadensis str. CA410]
170	tid|ABV73089.1|ref|ABV73089.1|	50S ribosomal protein L10 [Rickettsia canadensis str. McKiel]
170	tid|AAL02717.1|ref|AAL02717.1|	50S ribosomal protein L10 [Rickettsia conorii str. Malish 7]
170	fid|000171|fig|6666666.122808.peg.172|	LSU ribosomal protein L10p (P0) [Rickettsia conorii subsp. caspia A-167]
170	fid|000287|fig|6666666.122807.peg.288|	LSU ribosomal protein L10p (P0) [Rickettsia conorii subsp. indica ITTR]
170	fid|000244|fig|6666666.122810.peg.245|	LSU ribosomal protein L10p (P0) [Rickettsia conorii subsp. israelensis ISTT CDC1]
170	ref|OZG32394.1|ref|OZG32394.1|	50S ribosomal protein L10 [Rickettsia endosymbiont of Culicoides newsteadi]
170	tid|KJW03622.1|ref|KJW03622.1|	50S ribosomal protein L10 [Rickettsia endosymbiont of Ixodes pacificus str Humboldt]
170	tid|EER21413.1|ref|EER21413.1|	50S ribosomal protein L10 [Rickettsia endosymbiont of Ixodes scapularis]
170	ref|KYP98688.1|ref|KYP98688.1|	50S ribosomal protein L10 [Rickettsia endosymbiont of Proechinophthirus fluctus]
170	tid|AAY61999.1|ref|AAY61999.1|	50S ribosomal protein L10 [Rickettsia felis URRWXCal2]
170	tid|KHO02410.1|ref|KHO02410.1|	50S ribosomal protein L10 [Rickettsia felis str. LSU]
170	tid|KHO02776.1|ref|KHO02776.1|	50S ribosomal protein L10 [Rickettsia felis str. LSU-Lb]
170	tid|KJV58851.1|ref|KJV58851.1|	50S ribosomal protein L10 [Rickettsia felis str. Pedreira]
170	tid|AEK74221.1|ref|AEK74221.1|	50S ribosomal protein L10 [Rickettsia heilongjiangensis 054]
170	fid|001499|fig|6666666.122806.peg.1503|	LSU ribosomal protein L10p (P0) [Rickettsia helvetica C9P9]
170	fid|001417|fig|6666666.122809.peg.1425|	LSU ribosomal protein L10p (P0) [Rickettsia honei RB]
170	fid|001058|fig|6666666.122817.peg.1058|	LSU ribosomal protein L10p (P0) [Rickettsia hoogstraalii Croatica]
170	tid|KJV81458.1|ref|KJV81458.1|	50S ribosomal protein L10 [Rickettsia hoogstraalii str. RCCE3]
170	tid|BAK96363.1|ref|BAK96363.1|	50S ribosomal protein L10 [Rickettsia japonica YH]
170	tid|ABV84481.1|ref|ABV84481.1|	50S ribosomal protein L10 [Rickettsia massiliae MTU5]
170	tid|AFB31129.1|ref|AFB31129.1|	50S ribosomal protein L10 [Rickettsia massiliae str. AZT80]
170	tid|CEO16994.1|ref|CEO16994.1|	50S ribosomal protein L10 [Rickettsia monacensis IrR/Munich]
170	tid|AFC73842.1|ref|AFC73842.1|	50S ribosomal protein L10 [Rickettsia montanensis str. OSU 85-930]
170	tid|KJV96501.1|ref|KJV96501.1|	50S ribosomal protein L10 [Rickettsia parkeri str. AT#24]
170	tid|KJV93437.1|ref|KJV93437.1|	50S ribosomal protein L10 [Rickettsia parkeri str. Grand Bay]
170	tid|AFC74375.1|ref|AFC74375.1|	50S ribosomal protein L10 [Rickettsia parkeri str. Portsmouth]
170	tid|KJW00903.1|ref|KJW00903.1|	50S ribosomal protein L10 [Rickettsia parkeri str. Tates Hell]
170	tid|ACR47491.1|ref|ACR47491.1|	50S ribosomal protein L10 [Rickettsia peacockii str. Rustic]
170	tid|AFB25802.1|ref|AFB25802.1|	50S ribosomal protein L10 [Rickettsia philipii str. 364D]
170	tid|AGJ02717.1|ref|AGJ02717.1|	50S ribosomal protein L7/L12 [Rickettsia prowazekii str. Breinl]
170	tid|AFE50650.1|ref|AFE50650.1|	50S ribosomal protein L10 [Rickettsia prowazekii str. BuV67-CWPP]
170	tid|EOB09596.1|ref|EOB09596.1|	50S ribosomal protein L1 [Rickettsia prowazekii str. Cairo 3]
170	tid|AFE48961.1|ref|AFE48961.1|	50S ribosomal protein L10 [Rickettsia prowazekii str. Chernikova]
170	tid|AFE51491.1|ref|AFE51491.1|	50S ribosomal protein L10 [Rickettsia prowazekii str. Dachau]
170	tid|EOB10027.1|ref|EOB10027.1|	50S ribosomal protein L10 [Rickettsia prowazekii str. GvF12]
170	tid|AFE52586.1|ref|AFE52586.1|	50S ribosomal protein L10 [Rickettsia prowazekii str. GvV257]
170	tid|AFE49806.1|ref|AFE49806.1|	50S ribosomal protein L10 [Rickettsia prowazekii str. Katsinyian]
170	tid|CAA14606.1|ref|CAA14606.1|	50S RIBOSOMAL PROTEIN L10 (rplJ) [Rickettsia prowazekii str. Madrid E]
170	tid|AGJ01307.1|ref|AGJ01307.1|	50S ribosomal protein L10 [Rickettsia prowazekii str. NMRC Madrid E]
170	tid|ADE29647.1|ref|ADE29647.1|	50S ribosomal protein L10 [Rickettsia prowazekii str. Rp22]
170	tid|AFE53157.1|ref|AFE53157.1|	50S ribosomal protein L10 [Rickettsia prowazekii str. RpGvF24]
170	tid|AFC71961.1|ref|AFC71961.1|	50S ribosomal protein L10 [Rickettsia rhipicephali str. 3-7-female6-CWPP]
170	tid|KJV78169.1|ref|KJV78169.1|	50S ribosomal protein L10 [Rickettsia rhipicephali str. Ect]
170	tid|AFB24467.1|ref|AFB24467.1|	50S ribosomal protein L10 [Rickettsia rickettsii str. Arizona]
170	tid|AFB22649.1|ref|AFB22649.1|	50S ribosomal protein L10 [Rickettsia rickettsii str. Brazil]
170	tid|AFB23115.1|ref|AFB23115.1|	50S ribosomal protein L10 [Rickettsia rickettsii str. Colombia]
170	tid|AFB29812.1|ref|AFB29812.1|	50S ribosomal protein L10 [Rickettsia rickettsii str. Hauke]
170	tid|AFB27153.1|ref|AFB27153.1|	50S ribosomal protein L10 [Rickettsia rickettsii str. Hino]
170	tid|AFB28496.1|ref|AFB28496.1|	50S ribosomal protein L10 [Rickettsia rickettsii str. Hlp#2]
170	tid|ABY72133.1|ref|ABY72133.1|	LSU ribosomal protein L10P [Rickettsia rickettsii str. Iowa]
170	tid|AJG34008.1|ref|AJG34008.1|	50S ribosomal protein L10 [Rickettsia rickettsii str. Morgan]
170	tid|AJG32674.1|ref|AJG32674.1|	50S ribosomal protein L10 [Rickettsia rickettsii str. R]
170	tid|ABV75787.1|ref|ABV75787.1|	50S ribosomal protein L10 [Rickettsia rickettsii str. Sheila Smith]
170	tid|EAA25756.1|ref|EAA25756.1|	50S ribosomal protein L10 [Rickettsia sibirica 246]
170	fid|000199|fig|6666666.122805.peg.199|	LSU ribosomal protein L10p (P0) [Rickettsia sibirica subsp. mongolitimonae HA-91]
170	fid|000002|fig|6666666.122804.peg.2|	LSU ribosomal protein L10p (P0) [Rickettsia sibirica subsp. sibirica BJ-90]
170	tid|AEV91848.1|ref|AEV91848.1|	50S ribosomal protein L10 [Rickettsia slovaca 13-B]
170	tid|AFD19186.1|ref|AFD19186.1|	50S ribosomal protein L10 [Rickettsia slovaca str. D-CWPP]
170	fig|6666666.316951.peg.872|	LSU ribosomal protein L10p (P0) [Rickettsia sp. AUS118]
170	fid|000104|fig|6666666.140370.peg.104|	LSU ribosomal protein L10p (P0) [Rickettsia sp. Adalia]
170	tid|0000133|ref|tigr_866|	50S ribosomal protein L10 [Rickettsia sp. Ich]
170	fid|000443|fig|6666666.122811.peg.443|	LSU ribosomal protein L10p (P0) [Rickettsia sp. MEAM1 str. Bemisia tabaci]
170	fig|6666666.316952.peg.1448|	LSU ribosomal protein L10p (P0) [Rickettsia sp. Tenjiku01]
170	ref|ODA37328.1|ref|ODA37328.1|	50S ribosomal protein L10 [Rickettsia sp. wb]
170	ref|ODA38193.1|ref|ODA38193.1|	50S ribosomal protein L10 [Rickettsia sp. wq]
170	fid|000735|fig|6666666.122814.peg.1121|	LSU ribosomal protein L10p (P0) [Rickettsia tamurae AT-1]
170	tid|AFE54830.1|ref|AFE54830.1|	50S ribosomal protein L10 [Rickettsia typhi str. B9991CWPP]
170	tid|AFE53991.1|ref|AFE53991.1|	50S ribosomal protein L10 [Rickettsia typhi str. TH1527]
170	tid|AAU03612.1|ref|AAU03612.1|	50S ribosomal protein L10 [Rickettsia typhi str. Wilmington]
171	tid|KIJ88928.1|ref|KIJ88928.1|	hypothetical protein SB78_02555 [Candidatus Rickettsia asemboensis]
171	fid|000040|fig|6666666.122813.peg.40|	FIG01016030: hypothetical protein [Candidatus Rickettsia gravesii BWI-1]
171	fid|000596|fig|6666666.122815.peg.598|	FIG01016030: hypothetical protein [Rickettsia aeschlimannii MC16]
171	tid|ACP53993.1|ref|ACP53993.1|	Putative aspartyl protease [Rickettsia africae ESF-5]
171	tid|ABV75565.1|ref|ABV75565.1|	hypothetical protein A1C_06710 [Rickettsia akari str. Hartford]
171	tid|KJV61297.1|ref|KJV61297.1|	clan AA aspartic protease, TIGR02281 family protein [Rickettsia amblyommatis str. Ac/Pa]
171	tid|ALA61282.1|ref|ALA61282.1|	hypothetical protein AL573_00275 [Rickettsia amblyommatis str. Ac37]
171	tid|KJV97951.1|ref|KJV97951.1|	clan AA aspartic protease, TIGR02281 family protein [Rickettsia amblyommatis str. Darkwater]
171	tid|AFC69115.1|ref|AFC69115.1|	putative aspartyl protease [Rickettsia amblyommatis str. GAT-30V]
171	tid|KJW04632.1|ref|KJW04632.1|	clan AA aspartic protease, TIGR02281 family protein [Rickettsia argasii T170-B]
171	tid|AFC70629.1|ref|AFC70629.1|	putative aspartyl protease [Rickettsia australis str. Cutlack]
171	fid|000876|fig|6666666.122879.peg.1276|	FIG01016030: hypothetical protein [Rickettsia australis str. Phillips]
171	tid|ABV78463.1|ref|ABV78463.1|	Putative aspartyl protease [Rickettsia bellii OSU 85-389]
171	tid|ABE05398.1|ref|ABE05398.1|	Putative aspartyl protease [Rickettsia bellii RML369-C]
171	tid|KJV90281.1|ref|KJV90281.1|	clan AA aspartic protease, TIGR02281 family protein [Rickettsia bellii str. RML An4]
171	tid|KJV92683.1|ref|KJV92683.1|	clan AA aspartic protease, TIGR02281 family protein [Rickettsia bellii str. RML Mogi]
171	tid|KDO03044.1|ref|KDO03044.1|	putative aspartyl protease [Rickettsia buchneri str ISO7]
171	tid|AFB21577.1|ref|AFB21577.1|	putative aspartyl protease [Rickettsia canadensis str. CA410]
171	tid|ABV74022.1|ref|ABV74022.1|	hypothetical protein A1E_05555 [Rickettsia canadensis str. McKiel]
171	tid|AAL03877.1|ref|AAL03877.1|	unknown [Rickettsia conorii str. Malish 7]
171	fid|001400|fig|6666666.122808.peg.1407|	FIG01016030: hypothetical protein [Rickettsia conorii subsp. caspia A-167]
171	fid|000057|fig|6666666.122807.peg.57|	FIG01016030: hypothetical protein [Rickettsia conorii subsp. indica ITTR]
171	fid|000014|fig|6666666.122810.peg.14|	FIG01016030: hypothetical protein [Rickettsia conorii subsp. israelensis ISTT CDC1]
171	ref|OZG31689.1|ref|OZG31689.1|	hypothetical protein RiCNE_09090 [Rickettsia endosymbiont of Culicoides newsteadi]
171	tid|KJW02457.1|ref|KJW02457.1|	clan AA aspartic protease, TIGR02281 family protein [Rickettsia endosymbiont of Ixodes pacificus str Humboldt]
171	tid|EER22429.1|ref|EER22429.1|	retroviral aspartyl protease family protein [Rickettsia endosymbiont of Ixodes scapularis]
171	ref|KYP98871.1|ref|KYP98871.1|	hypothetical protein BG75_00985 [Rickettsia endosymbiont of Proechinophthirus fluctus]
171	tid|AAY62217.1|ref|AAY62217.1|	Conserved hypothetical protein [Rickettsia felis URRWXCal2]
171	tid|KHO02345.1|ref|KHO02345.1|	hypothetical protein JS55_07665 [Rickettsia felis str. LSU]
171	tid|KHO02511.1|ref|KHO02511.1|	hypothetical protein JS61_07460 [Rickettsia felis str. LSU-Lb]
171	tid|KJV58593.1|ref|KJV58593.1|	clan AA aspartic protease, TIGR02281 family protein [Rickettsia felis str. Pedreira]
171	tid|AEK75298.1|ref|AEK75298.1|	putative aspartyl protease [Rickettsia heilongjiangensis 054]
171	fid|000180|fig|6666666.122806.peg.181|	FIG01016030: hypothetical protein [Rickettsia helvetica C9P9]
171	fid|000920|fig|6666666.122809.peg.924|	FIG01016030: hypothetical protein [Rickettsia honei RB]
171	fid|000819|fig|6666666.122817.peg.819|	FIG01016030: hypothetical protein [Rickettsia hoogstraalii Croatica]
171	tid|KJV81718.1|ref|KJV81718.1|	clan AA aspartic protease, TIGR02281 family protein [Rickettsia hoogstraalii str. RCCE3]
171	tid|BAK97179.1|ref|BAK97179.1|	putative aspartyl protease [Rickettsia japonica YH]
171	tid|ABV85298.1|ref|ABV85298.1|	Putative aspartyl protease [Rickettsia massiliae MTU5]
171	tid|AFB32140.1|ref|AFB32140.1|	putative aspartyl protease [Rickettsia massiliae str. AZT80]
171	tid|CEO16963.1|ref|CEO16963.1|	Retroviral aspartyl protease [Rickettsia monacensis IrR/Munich]
171	tid|AFC73642.1|ref|AFC73642.1|	putative aspartyl protease [Rickettsia montanensis str. OSU 85-930]
171	tid|KJV95623.1|ref|KJV95623.1|	clan AA aspartic protease, TIGR02281 family protein [Rickettsia parkeri str. AT#24]
171	tid|KJV94179.1|ref|KJV94179.1|	clan AA aspartic protease, TIGR02281 family protein [Rickettsia parkeri str. Grand Bay]
171	tid|AFC75484.1|ref|AFC75484.1|	putative aspartyl protease [Rickettsia parkeri str. Portsmouth]
171	tid|KJW00857.1|ref|KJW00857.1|	clan AA aspartic protease, TIGR02281 family protein [Rickettsia parkeri str. Tates Hell]
171	tid|ACR47915.1|ref|ACR47915.1|	retroviral aspartyl protease family protein [Rickettsia peacockii str. Rustic]
171	tid|AFB26931.1|ref|AFB26931.1|	putative aspartyl protease [Rickettsia philipii str. 364D]
171	tid|AGJ02873.1|ref|AGJ02873.1|	hypothetical protein H375_6480 [Rickettsia prowazekii str. Breinl]
171	tid|AFE51348.1|ref|AFE51348.1|	putative aspartyl protease [Rickettsia prowazekii str. BuV67-CWPP]
171	tid|EOB09442.1|ref|EOB09442.1|	Nucleoid-associated protein [Rickettsia prowazekii str. Cairo 3]
171	tid|AFE49661.1|ref|AFE49661.1|	putative aspartyl protease [Rickettsia prowazekii str. Chernikova]
171	tid|AFE52186.1|ref|AFE52186.1|	putative aspartyl protease [Rickettsia prowazekii str. Dachau]
171	tid|EOB10198.1|ref|EOB10198.1|	hypothetical protein H376_3460 [Rickettsia prowazekii str. GvF12]
171	tid|AFE52446.1|ref|AFE52446.1|	putative aspartyl protease [Rickettsia prowazekii str. GvV257]
171	tid|AFE50505.1|ref|AFE50505.1|	putative aspartyl protease [Rickettsia prowazekii str. Katsinyian]
171	tid|CAA15291.1|ref|CAA15291.1|	unknown [Rickettsia prowazekii str. Madrid E]
171	tid|AGJ01461.1|ref|AGJ01461.1|	hypothetical protein H374_1730 [Rickettsia prowazekii str. NMRC Madrid E]
171	tid|ADE30447.1|ref|ADE30447.1|	Putative aspartyl protease [Rickettsia prowazekii str. Rp22]
171	tid|AFE53850.1|ref|AFE53850.1|	putative aspartyl protease [Rickettsia prowazekii str. RpGvF24]
171	tid|AFC71768.1|ref|AFC71768.1|	putative aspartyl protease [Rickettsia rhipicephali str. 3-7-female6-CWPP]
171	tid|KJV78275.1|ref|KJV78275.1|	clan AA aspartic protease, TIGR02281 family protein [Rickettsia rhipicephali str. Ect]
171	tid|AFB25586.1|ref|AFB25586.1|	putative aspartyl protease [Rickettsia rickettsii str. Arizona]
171	tid|AFB22870.1|ref|AFB22870.1|	putative aspartyl protease [Rickettsia rickettsii str. Brazil]
171	tid|AFB24243.1|ref|AFB24243.1|	putative aspartyl protease [Rickettsia rickettsii str. Colombia]
171	tid|AFB30927.1|ref|AFB30927.1|	putative aspartyl protease [Rickettsia rickettsii str. Hauke]
171	tid|AFB28266.1|ref|AFB28266.1|	putative aspartyl protease [Rickettsia rickettsii str. Hino]
171	tid|AFB29591.1|ref|AFB29591.1|	putative aspartyl protease [Rickettsia rickettsii str. Hlp#2]
171	tid|ABY73283.1|ref|ABY73283.1|	retroviral aspartyl protease family protein [Rickettsia rickettsii str. Iowa]
171	tid|AJG34974.1|ref|AJG34974.1|	hypothetical protein RRM_06880 [Rickettsia rickettsii str. Morgan]
171	tid|AJG33642.1|ref|AJG33642.1|	hypothetical protein RRR_06860 [Rickettsia rickettsii str. R]
171	tid|ABV76905.1|ref|ABV76905.1|	hypothetical protein A1G_07330 [Rickettsia rickettsii str. Sheila Smith]
171	tid|EAA25960.1|ref|EAA25960.1|	hypothetical protein rsib_orf758 [Rickettsia sibirica 246]
171	fid|000126|fig|6666666.122805.peg.126|	FIG01016030: hypothetical protein [Rickettsia sibirica subsp. mongolitimonae HA-91]
171	fid|001294|fig|6666666.122804.peg.1299|	FIG01016030: hypothetical protein [Rickettsia sibirica subsp. sibirica BJ-90]
171	tid|AEV92783.1|ref|AEV92783.1|	Putative aspartyl protease [Rickettsia slovaca 13-B]
171	tid|AFD20318.1|ref|AFD20318.1|	putative aspartyl protease [Rickettsia slovaca str. D-CWPP]
171	fig|6666666.316951.peg.1179|	FIG01016030: hypothetical protein [Rickettsia sp. AUS118]
171	fid|000396|fig|6666666.140370.peg.396|	FIG01016030: hypothetical protein [Rickettsia sp. Adalia]
171	tid|0000697|ref|tigr_173|	hypothetical protein RP867 [Rickettsia sp. Ich]
171	fid|000298|fig|6666666.122811.peg.298|	Putative aspartyl protease [Rickettsia sp. MEAM1 str. Bemisia tabaci]
171	fig|6666666.316952.peg.376|	FIG01016030: hypothetical protein [Rickettsia sp. Tenjiku01]
171	ref|ODA38292.1|ref|ODA38292.1|	hypothetical protein A8V33_04965 [Rickettsia sp. wb]
171	ref|ODA37664.1|ref|ODA37664.1|	hypothetical protein A8V34_02925 [Rickettsia sp. wq]
171	fid|000581|fig|6666666.122814.peg.895|	FIG01016030: hypothetical protein [Rickettsia tamurae AT-1]
171	tid|AFE55527.1|ref|AFE55527.1|	putative aspartyl protease [Rickettsia typhi str. B9991CWPP]
171	tid|AFE54688.1|ref|AFE54688.1|	putative aspartyl protease [Rickettsia typhi str. TH1527]
171	tid|AAU04311.1|ref|AAU04311.1|	conserved hypothetical protein [Rickettsia typhi str. Wilmington]
173	tid|KIJ89088.1|ref|KIJ89088.1|	malic enzyme [Candidatus Rickettsia asemboensis]
173	fid|000633|fig|6666666.122813.peg.634|	NADP-dependent malic enzyme (EC 1.1.1.40) [Candidatus Rickettsia gravesii BWI-1]
173	fid|001199|fig|6666666.122815.peg.1204|	NADP-dependent malic enzyme (EC 1.1.1.40) [Rickettsia aeschlimannii MC16]
173	tid|ACP53398.1|ref|ACP53398.1|	Malate oxidoreductase and phosphate acetyltransferase [Rickettsia africae ESF-5]
173	tid|ABV74848.1|ref|ABV74848.1|	malic enzyme [Rickettsia akari str. Hartford]
173	tid|KJV61987.1|ref|KJV61987.1|	NADP-dependent malic enzyme [Rickettsia amblyommatis str. Ac/Pa]
173	tid|ALA61713.1|ref|ALA61713.1|	malic enzyme [Rickettsia amblyommatis str. Ac37]
173	tid|KJV95070.1|ref|KJV95070.1|	NADP-dependent malic enzyme [Rickettsia amblyommatis str. Darkwater]
173	tid|AFC69620.1|ref|AFC69620.1|	bifunctional malic enzyme oxidoreductase/phosphotransacetylase [Rickettsia amblyommatis str. GAT-30V]
173	tid|KJW05642.1|ref|KJW05642.1|	NADP-dependent malic enzyme [Rickettsia argasii T170-B]
173	tid|AFC71345.1|ref|AFC71345.1|	bifunctional malic enzyme oxidoreductase/phosphotransacetylase [Rickettsia australis str. Cutlack]
173	fid|000316|fig|6666666.122879.peg.441|	NADP-dependent malic enzyme (EC 1.1.1.40) [Rickettsia australis str. Phillips]
173	tid|ABV78885.1|ref|ABV78885.1|	malic enzyme [Rickettsia bellii OSU 85-389]
173	tid|ABE04950.1|ref|ABE04950.1|	Malate oxidoreductase and phosphate acetyltransferase [Rickettsia bellii RML369-C]
173	tid|KJV89878.1|ref|KJV89878.1|	NADP-dependent malic enzyme [Rickettsia bellii str. RML An4]
173	tid|KJV91563.1|ref|KJV91563.1|	NADP-dependent malic enzyme [Rickettsia bellii str. RML Mogi]
173	tid|KDO03637.1|ref|KDO03637.1|	NADP-dependent malic enzyme [Rickettsia buchneri str ISO7]
173	tid|AFB21215.1|ref|AFB21215.1|	bifunctional malic enzyme oxidoreductase/phosphotransacetylase [Rickettsia canadensis str. CA410]
173	tid|ABV73650.1|ref|ABV73650.1|	phosphate acetyltransferase [Rickettsia canadensis str. McKiel]
173	tid|AAL03045.1|ref|AAL03045.1|	malate oxidoreductase and phosphate acetyltransferase [Rickettsia conorii str. Malish 7]
173	fid|000525|fig|6666666.122808.peg.528|	NADP-dependent malic enzyme (EC 1.1.1.40) [Rickettsia conorii subsp. caspia A-167]
173	fid|000637|fig|6666666.122807.peg.639|	NADP-dependent malic enzyme (EC 1.1.1.40) [Rickettsia conorii subsp. indica ITTR]
173	fid|000604|fig|6666666.122810.peg.606|	NADP-dependent malic enzyme (EC 1.1.1.40) [Rickettsia conorii subsp. israelensis ISTT CDC1]
173	ref|OZG32447.1|ref|OZG32447.1|	NADP-dependent malic enzyme [Rickettsia endosymbiont of Culicoides newsteadi]
173	tid|KJW02597.1|ref|KJW02597.1|	NADP-dependent malic enzyme [Rickettsia endosymbiont of Ixodes pacificus str Humboldt]
173	tid|EER21764.1|ref|EER21764.1|	malate oxidoreductase [Rickettsia endosymbiont of Ixodes scapularis]
173	ref|KYP98573.1|ref|KYP98573.1|	malic enzyme [Rickettsia endosymbiont of Proechinophthirus fluctus]
173	tid|AAY61435.1|ref|AAY61435.1|	Malate oxidoreductase and phosphate acetyltransferase [Rickettsia felis URRWXCal2]
173	tid|KHO02886.1|ref|KHO02886.1|	malic enzyme [Rickettsia felis str. LSU]
173	tid|KHO03857.1|ref|KHO03857.1|	malic enzyme [Rickettsia felis str. LSU-Lb]
173	tid|KJV57869.1|ref|KJV57869.1|	NADP-dependent malic enzyme [Rickettsia felis str. Pedreira]
173	tid|AEK74550.1|ref|AEK74550.1|	bifunctional malic enzyme oxidoreductase/phosphotransacetylase [Rickettsia heilongjiangensis 054]
173	fid|001101|fig|6666666.122806.peg.1105|	NADP-dependent malic enzyme (EC 1.1.1.40) [Rickettsia helvetica C9P9]
173	fid|000150|fig|6666666.122809.peg.150|	NADP-dependent malic enzyme (EC 1.1.1.40) [Rickettsia honei RB]
173	fid|001506|fig|6666666.122817.peg.1507|	NADP-dependent malic enzyme (EC 1.1.1.40) [Rickettsia hoogstraalii Croatica]
173	tid|KJV81048.1|ref|KJV81048.1|	NADP-dependent malic enzyme [Rickettsia hoogstraalii str. RCCE3]
173	tid|BAK96617.1|ref|BAK96617.1|	malate oxidoreductase and phosphate acetyltransferase [Rickettsia japonica YH]
173	tid|ABV84726.1|ref|ABV84726.1|	Malate oxidoreductase and phosphate acetyltransferase [Rickettsia massiliae MTU5]
173	tid|AFB31855.1|ref|AFB31855.1|	bifunctional malic enzyme oxidoreductase/phosphotransacetylase [Rickettsia massiliae str. AZT80]
173	tid|CEO17471.1|ref|CEO17471.1|	NADP-dependent malic enzyme [Rickettsia monacensis IrR/Munich]
173	tid|AFC74137.1|ref|AFC74137.1|	bifunctional malic enzyme oxidoreductase/phosphotransacetylase [Rickettsia montanensis str. OSU 85-930]
173	tid|KJV95236.1|ref|KJV95236.1|	NADP-dependent malic enzyme [Rickettsia parkeri str. AT#24]
173	tid|KJV93831.1|ref|KJV93831.1|	NADP-dependent malic enzyme [Rickettsia parkeri str. Grand Bay]
173	tid|AFC74704.1|ref|AFC74704.1|	bifunctional malic enzyme oxidoreductase/phosphotransacetylase [Rickettsia parkeri str. Portsmouth]
173	tid|KJW01635.1|ref|KJW01635.1|	NADP-dependent malic enzyme [Rickettsia parkeri str. Tates Hell]
173	tid|ACR47743.1|ref|ACR47743.1|	malic enzyme [Rickettsia peacockii str. Rustic]
173	tid|AFB26144.1|ref|AFB26144.1|	bifunctional malic enzyme oxidoreductase/phosphotransacetylase [Rickettsia philipii str. 364D]
173	tid|AGJ02463.1|ref|AGJ02463.1|	NADP-dependent malic enzyme [Rickettsia prowazekii str. Breinl]
173	tid|AFE50879.1|ref|AFE50879.1|	bifunctional malic enzyme oxidoreductase/phosphotransacetylase [Rickettsia prowazekii str. BuV67-CWPP]
173	tid|EOB10489.1|ref|EOB10489.1|	NADP-dependent malic enzyme [Rickettsia prowazekii str. Cairo 3]
173	tid|AFE49188.1|ref|AFE49188.1|	bifunctional malic enzyme oxidoreductase/phosphotransacetylase [Rickettsia prowazekii str. Chernikova]
173	tid|AFE51716.1|ref|AFE51716.1|	bifunctional malic enzyme oxidoreductase/phosphotransacetylase [Rickettsia prowazekii str. Dachau]
173	tid|EOB09738.1|ref|EOB09738.1|	NADP-dependent malic enzyme [Rickettsia prowazekii str. GvF12]
173	tid|AFE52811.1|ref|AFE52811.1|	bifunctional malic enzyme oxidoreductase/phosphotransacetylase [Rickettsia prowazekii str. GvV257]
173	tid|AFE50034.1|ref|AFE50034.1|	bifunctional malic enzyme oxidoreductase/phosphotransacetylase [Rickettsia prowazekii str. Katsinyian]
173	tid|CAA14832.1|ref|CAA14832.1|	MALIC ENZYME (tme) [Rickettsia prowazekii str. Madrid E]
173	tid|AGJ01986.1|ref|AGJ01986.1|	NADP-dependent malic enzyme [Rickettsia prowazekii str. NMRC Madrid E]
173	tid|ADE29897.1|ref|ADE29897.1|	Malate oxidoreductase and phosphate acetyltransferase [Rickettsia prowazekii str. Rp22]
173	tid|AFE53382.1|ref|AFE53382.1|	bifunctional malic enzyme oxidoreductase/phosphotransacetylase [Rickettsia prowazekii str. RpGvF24]
173	tid|AFC72278.1|ref|AFC72278.1|	bifunctional malic enzyme oxidoreductase/phosphotransacetylase [Rickettsia rhipicephali str. 3-7-female6-CWPP]
173	tid|KJV78534.1|ref|KJV78534.1|	NADP-dependent malic enzyme [Rickettsia rhipicephali str. Ect]
173	tid|AFB24807.1|ref|AFB24807.1|	bifunctional malic enzyme oxidoreductase/phosphotransacetylase [Rickettsia rickettsii str. Arizona]
173	tid|AFB22310.1|ref|AFB22310.1|	bifunctional malic enzyme oxidoreductase/phosphotransacetylase [Rickettsia rickettsii str. Brazil]
173	tid|AFB23456.1|ref|AFB23456.1|	bifunctional malic enzyme oxidoreductase/phosphotransacetylase [Rickettsia rickettsii str. Colombia]
173	tid|AFB30149.1|ref|AFB30149.1|	bifunctional malic enzyme oxidoreductase/phosphotransacetylase [Rickettsia rickettsii str. Hauke]
173	tid|AFB27492.1|ref|AFB27492.1|	bifunctional malic enzyme oxidoreductase/phosphotransacetylase [Rickettsia rickettsii str. Hino]
173	tid|AFB28962.1|ref|AFB28962.1|	bifunctional malic enzyme oxidoreductase/phosphotransacetylase [Rickettsia rickettsii str. Hlp#2]
173	tid|ABY72470.1|ref|ABY72470.1|	NADP-dependent malic enzyme [Rickettsia rickettsii str. Iowa]
173	tid|AJG34303.1|ref|AJG34303.1|	malic enzyme [Rickettsia rickettsii str. Morgan]
173	tid|AJG32968.1|ref|AJG32968.1|	malic enzyme [Rickettsia rickettsii str. R]
173	tid|ABV76114.1|ref|ABV76114.1|	malic enzyme [Rickettsia rickettsii str. Sheila Smith]
173	tid|EAA25460.1|ref|EAA25460.1|	malate oxidoreductase [Rickettsia sibirica 246]
173	fid|000608|fig|6666666.122805.peg.609|	NADP-dependent malic enzyme (EC 1.1.1.40) [Rickettsia sibirica subsp. mongolitimonae HA-91]
173	fid|000191|fig|6666666.122804.peg.191|	NADP-dependent malic enzyme (EC 1.1.1.40) [Rickettsia sibirica subsp. sibirica BJ-90]
173	tid|AEV92141.1|ref|AEV92141.1|	Malate oxidoreductase and phosphate acetyltransferase [Rickettsia slovaca 13-B]
173	tid|AFD19529.1|ref|AFD19529.1|	bifunctional malic enzyme oxidoreductase/phosphotransacetylase [Rickettsia slovaca str. D-CWPP]
173	fig|6666666.316951.peg.253|	NADP-dependent malic enzyme (EC 1.1.1.40) [Rickettsia sp. AUS118]
173	fid|000154|fig|6666666.140370.peg.154|	NADP-dependent malic enzyme (EC 1.1.1.40) [Rickettsia sp. Adalia]
173	tid|0000249|ref|tigr_586|	NADP-dependent malic enzyme (NADP-ME) [Rickettsia sp. Ich]
173	fid|000658|fig|6666666.122811.peg.658|	NADP-dependent malic enzyme (EC 1.1.1.40) [Rickettsia sp. MEAM1 str. Bemisia tabaci]
173	fig|6666666.316952.peg.129|	NADP-dependent malic enzyme (EC 1.1.1.40) [Rickettsia sp. Tenjiku01]
173	ref|ODA37091.1|ref|ODA37091.1|	malic enzyme [Rickettsia sp. wb]
173	ref|ODA38487.1|ref|ODA38487.1|	malic enzyme [Rickettsia sp. wq]
173	fid|001645|fig|6666666.122814.peg.1493|	NADP-dependent malic enzyme (EC 1.1.1.40) [Rickettsia tamurae AT-1]
173	tid|AFE55058.1|ref|AFE55058.1|	bifunctional malic enzyme oxidoreductase/phosphotransacetylase [Rickettsia typhi str. B9991CWPP]
173	tid|AFE54218.1|ref|AFE54218.1|	bifunctional malic enzyme oxidoreductase/phosphotransacetylase [Rickettsia typhi str. TH1527]
173	tid|AAU03840.1|ref|AAU03840.1|	Malic enzyme [Rickettsia typhi str. Wilmington]
174	tid|KIJ89294.1|ref|KIJ89294.1|	glutamyl-tRNA amidotransferase [Candidatus Rickettsia asemboensis]
174	fid|000294|fig|6666666.122813.peg.294|	Aspartyl-tRNA(Asn) amidotransferase subunit A (EC 6.3.5.6) @ Glutamyl-tRNA(Gln) amidotransferase subunit A (EC 6.3.5.7) [Candidatus Rickettsia gravesii BWI-1]
174	fid|000855|fig|6666666.122815.peg.858|	Aspartyl-tRNA(Asn) amidotransferase subunit A (EC 6.3.5.6) @ Glutamyl-tRNA(Gln) amidotransferase subunit A (EC 6.3.5.7) [Rickettsia aeschlimannii MC16]
174	tid|ACP53150.1|ref|ACP53150.1|	Glutamyl-tRNA(Gln) amidotransferase subunit A [Rickettsia africae ESF-5]
174	tid|ABV74545.1|ref|ABV74545.1|	aspartyl/glutamyl-tRNA amidotransferase subunit A [Rickettsia akari str. Hartford]
174	tid|KJV61579.1|ref|KJV61579.1|	aspartyl/glutamyl-tRNA(Asn/Gln) amidotransferase, A subunit [Rickettsia amblyommatis str. Ac/Pa]
174	tid|ALA61466.1|ref|ALA61466.1|	glutamyl-tRNA amidotransferase [Rickettsia amblyommatis str. Ac37]
174	tid|KJV97555.1|ref|KJV97555.1|	aspartyl/glutamyl-tRNA(Asn/Gln) amidotransferase, A subunit [Rickettsia amblyommatis str. Darkwater]
174	tid|AFC69331.1|ref|AFC69331.1|	aspartyl/glutamyl-tRNA amidotransferase subunit A [Rickettsia amblyommatis str. GAT-30V]
174	tid|KJW05276.1|ref|KJW05276.1|	aspartyl/glutamyl-tRNA(Asn/Gln) amidotransferase, A subunit [Rickettsia argasii T170-B]
174	tid|AFC71648.1|ref|AFC71648.1|	aspartyl/glutamyl-tRNA amidotransferase subunit A [Rickettsia australis str. Cutlack]
174	fid|000097|fig|6666666.122879.peg.113|	Aspartyl-tRNA(Asn) amidotransferase subunit A (EC 6.3.5.6) @ Glutamyl-tRNA(Gln) amidotransferase subunit A (EC 6.3.5.7) [Rickettsia australis str. Phillips]
174	tid|ABV78717.1|ref|ABV78717.1|	aspartyl/glutamyl-tRNA amidotransferase subunit A [Rickettsia bellii OSU 85-389]
174	tid|ABE05215.1|ref|ABE05215.1|	Glutamyl-tRNA(Gln) amidotransferase subunit A [Rickettsia bellii RML369-C]
174	tid|KJV89208.1|ref|KJV89208.1|	aspartyl/glutamyl-tRNA(Asn/Gln) amidotransferase, A subunit [Rickettsia bellii str. RML An4]
174	tid|KJV92948.1|ref|KJV92948.1|	aspartyl/glutamyl-tRNA(Asn/Gln) amidotransferase, A subunit [Rickettsia bellii str. RML Mogi]
174	tid|KDO02500.1|ref|KDO02500.1|	Glutamyl-tRNA(Gln) amidotransferase subunit A [Rickettsia buchneri str ISO7]
174	tid|AFB20730.1|ref|AFB20730.1|	aspartyl/glutamyl-tRNA amidotransferase subunit A [Rickettsia canadensis str. CA410]
174	tid|ABV73104.1|ref|ABV73104.1|	aspartyl/glutamyl-tRNA amidotransferase subunit A [Rickettsia canadensis str. McKiel]
174	tid|AAL02732.1|ref|AAL02732.1|	glutamyl-tRNA amidotransferase subunit A [Rickettsia conorii str. Malish 7]
174	fid|000187|fig|6666666.122808.peg.188|	Aspartyl-tRNA(Asn) amidotransferase subunit A (EC 6.3.5.6) @ Glutamyl-tRNA(Gln) amidotransferase subunit A (EC 6.3.5.7) [Rickettsia conorii subsp. caspia A-167]
174	fid|000304|fig|6666666.122807.peg.305|	Aspartyl-tRNA(Asn) amidotransferase subunit A (EC 6.3.5.6) @ Glutamyl-tRNA(Gln) amidotransferase subunit A (EC 6.3.5.7) [Rickettsia conorii subsp. indica ITTR]
174	fid|000262|fig|6666666.122810.peg.263|	Aspartyl-tRNA(Asn) amidotransferase subunit A (EC 6.3.5.6) @ Glutamyl-tRNA(Gln) amidotransferase subunit A (EC 6.3.5.7) [Rickettsia conorii subsp. israelensis ISTT CDC1]
174	ref|OZG32148.1|ref|OZG32148.1|	aspartyl/glutamyl-tRNA amidotransferase subunit A [Rickettsia endosymbiont of Culicoides newsteadi]
174	tid|KJW03601.1|ref|KJW03601.1|	aspartyl/glutamyl-tRNA(Asn/Gln) amidotransferase, A subunit [Rickettsia endosymbiont of Ixodes pacificus str Humboldt]
174	tid|EER22842.1|ref|EER22842.1|	glutamyl-tRNA(Gln) amidotransferase subunit A [Rickettsia endosymbiont of Ixodes scapularis]
174	ref|KYP98646.1|ref|KYP98646.1|	glutamyl-tRNA amidotransferase [Rickettsia endosymbiont of Proechinophthirus fluctus]
174	tid|AAY61980.1|ref|AAY61980.1|	Glutamyl-tRNA(Gln) amidotransferase subunit A [Rickettsia felis URRWXCal2]
174	tid|KHO02445.1|ref|KHO02445.1|	glutamyl-tRNA amidotransferase [Rickettsia felis str. LSU]
174	tid|KHO03105.1|ref|KHO03105.1|	glutamyl-tRNA amidotransferase [Rickettsia felis str. LSU-Lb]
174	tid|KJV58873.1|ref|KJV58873.1|	aspartyl/glutamyl-tRNA(Asn/Gln) amidotransferase, A subunit [Rickettsia felis str. Pedreira]
174	tid|AEK74236.1|ref|AEK74236.1|	aspartyl/glutamyl-tRNA amidotransferase subunit A [Rickettsia heilongjiangensis 054]
174	fid|001453|fig|6666666.122806.peg.1457|	Aspartyl-tRNA(Asn) amidotransferase subunit A (EC 6.3.5.6) @ Glutamyl-tRNA(Gln) amidotransferase subunit A (EC 6.3.5.7) [Rickettsia helvetica C9P9]
174	fid|000471|fig|6666666.122809.peg.473|	Aspartyl-tRNA(Asn) amidotransferase subunit A (EC 6.3.5.6) @ Glutamyl-tRNA(Gln) amidotransferase subunit A (EC 6.3.5.7) [Rickettsia honei RB]
174	fid|001077|fig|6666666.122817.peg.1077|	Aspartyl-tRNA(Asn) amidotransferase subunit A (EC 6.3.5.6) @ Glutamyl-tRNA(Gln) amidotransferase subunit A (EC 6.3.5.7) [Rickettsia hoogstraalii Croatica]
174	tid|KJV81440.1|ref|KJV81440.1|	aspartyl/glutamyl-tRNA(Asn/Gln) amidotransferase, A subunit [Rickettsia hoogstraalii str. RCCE3]
174	tid|BAK96378.1|ref|BAK96378.1|	glutamyl-tRNA amidotransferase subunit A [Rickettsia japonica YH]
174	tid|ABV84496.1|ref|ABV84496.1|	Glutamyl-tRNA amidotransferase subunit A [Rickettsia massiliae MTU5]
174	tid|AFB31143.1|ref|AFB31143.1|	aspartyl/glutamyl-tRNA amidotransferase subunit A [Rickettsia massiliae str. AZT80]
174	tid|CEO17083.1|ref|CEO17083.1|	Glutamyl-tRNA(Gln) amidotransferase subunit A [Rickettsia monacensis IrR/Munich]
174	tid|AFC73857.1|ref|AFC73857.1|	aspartyl/glutamyl-tRNA amidotransferase subunit A [Rickettsia montanensis str. OSU 85-930]
174	tid|KJV95447.1|ref|KJV95447.1|	aspartyl/glutamyl-tRNA(Asn/Gln) amidotransferase, A subunit [Rickettsia parkeri str. AT#24]
174	tid|KJV93746.1|ref|KJV93746.1|	aspartyl/glutamyl-tRNA(Asn/Gln) amidotransferase, A subunit [Rickettsia parkeri str. Grand Bay]
174	tid|AFC74390.1|ref|AFC74390.1|	aspartyl/glutamyl-tRNA amidotransferase subunit A [Rickettsia parkeri str. Portsmouth]
174	tid|KJW00820.1|ref|KJW00820.1|	aspartyl/glutamyl-tRNA(Asn/Gln) amidotransferase, A subunit [Rickettsia parkeri str. Tates Hell]
174	tid|ACR47165.1|ref|ACR47165.1|	aspartyl/glutamyl-tRNA amidotransferase subunit A [Rickettsia peacockii str. Rustic]
174	tid|AFB25817.1|ref|AFB25817.1|	aspartyl/glutamyl-tRNA amidotransferase subunit A [Rickettsia philipii str. 364D]
174	tid|AGJ02700.1|ref|AGJ02700.1|	Glutamyl-tRNA(Gln) amidotransferase subunit A [Rickettsia prowazekii str. Breinl]
174	tid|AFE50663.1|ref|AFE50663.1|	aspartyl/glutamyl-tRNA amidotransferase subunit A [Rickettsia prowazekii str. BuV67-CWPP]
174	tid|EOB09613.1|ref|EOB09613.1|	Glutamyl-tRNA(Gln) amidotransferase subunit A [Rickettsia prowazekii str. Cairo 3]
174	tid|AFE48974.1|ref|AFE48974.1|	aspartyl/glutamyl-tRNA amidotransferase subunit A [Rickettsia prowazekii str. Chernikova]
174	tid|AFE51504.1|ref|AFE51504.1|	aspartyl/glutamyl-tRNA amidotransferase subunit A [Rickettsia prowazekii str. Dachau]
174	tid|EOB10045.1|ref|EOB10045.1|	Glutamyl-tRNA(Gln) amidotransferase subunit A [Rickettsia prowazekii str. GvF12]
174	tid|AFE52600.1|ref|AFE52600.1|	aspartyl/glutamyl-tRNA amidotransferase subunit A [Rickettsia prowazekii str. GvV257]
174	tid|AFE49819.1|ref|AFE49819.1|	aspartyl/glutamyl-tRNA amidotransferase subunit A [Rickettsia prowazekii str. Katsinyian]
174	tid|CAA14620.1|ref|CAA14620.1|	GLUTAMYL-tRNA AMIDOTRANSFERASE SUBUNIT A (gatA) [Rickettsia prowazekii str. Madrid E]
174	tid|AGJ01290.1|ref|AGJ01290.1|	Aspartyl/glutamyl-tRNA(Asn/Gln) amidotransferase subunit C [Rickettsia prowazekii str. NMRC Madrid E]
174	tid|ADE29662.1|ref|ADE29662.1|	Glutamyl-tRNA(Gln)amidotransferase subunit A [Rickettsia prowazekii str. Rp22]
174	tid|AFE53171.1|ref|AFE53171.1|	aspartyl/glutamyl-tRNA amidotransferase subunit A [Rickettsia prowazekii str. RpGvF24]
174	tid|AFC71976.1|ref|AFC71976.1|	aspartyl/glutamyl-tRNA amidotransferase subunit A [Rickettsia rhipicephali str. 3-7-female6-CWPP]
174	tid|KJV78259.1|ref|KJV78259.1|	aspartyl/glutamyl-tRNA(Asn/Gln) amidotransferase, A subunit [Rickettsia rhipicephali str. Ect]
174	tid|AFB24483.1|ref|AFB24483.1|	aspartyl/glutamyl-tRNA amidotransferase subunit A [Rickettsia rickettsii str. Arizona]
174	tid|AFB22634.1|ref|AFB22634.1|	aspartyl/glutamyl-tRNA amidotransferase subunit A [Rickettsia rickettsii str. Brazil]
174	tid|AFB23130.1|ref|AFB23130.1|	aspartyl/glutamyl-tRNA amidotransferase subunit A [Rickettsia rickettsii str. Colombia]
174	tid|AFB29828.1|ref|AFB29828.1|	aspartyl/glutamyl-tRNA amidotransferase subunit A [Rickettsia rickettsii str. Hauke]
174	tid|AFB27169.1|ref|AFB27169.1|	aspartyl/glutamyl-tRNA amidotransferase subunit A [Rickettsia rickettsii str. Hino]
174	tid|AFB28511.1|ref|AFB28511.1|	aspartyl/glutamyl-tRNA amidotransferase subunit A [Rickettsia rickettsii str. Hlp#2]
174	tid|ABY72149.1|ref|ABY72149.1|	aspartyl/glutamyl-tRNA(Asn/Gln) amidotransferase subunit A [Rickettsia rickettsii str. Iowa]
174	tid|AJG34023.1|ref|AJG34023.1|	glutamyl-tRNA(Gln) amidotransferase [Rickettsia rickettsii str. Morgan]
174	tid|AJG32689.1|ref|AJG32689.1|	glutamyl-tRNA(Gln) amidotransferase [Rickettsia rickettsii str. R]
174	tid|ABV75802.1|ref|ABV75802.1|	aspartyl/glutamyl-tRNA amidotransferase subunit A [Rickettsia rickettsii str. Sheila Smith]
174	tid|EAA25741.1|ref|EAA25741.1|	glutamyl-tRNA amidotransferase subunit A [Rickettsia sibirica 246]
174	fid|000410|fig|6666666.122805.peg.410|	Aspartyl-tRNA(Asn) amidotransferase subunit A (EC 6.3.5.6) @ Glutamyl-tRNA(Gln) amidotransferase subunit A (EC 6.3.5.7) [Rickettsia sibirica subsp. mongolitimonae HA-91]
174	fid|000537|fig|6666666.122804.peg.539|	Aspartyl-tRNA(Asn) amidotransferase subunit A (EC 6.3.5.6) @ Glutamyl-tRNA(Gln) amidotransferase subunit A (EC 6.3.5.7) [Rickettsia sibirica subsp. sibirica BJ-90]
174	tid|AEV91863.1|ref|AEV91863.1|	Glutamyl-tRNA(Gln) amidotransferase subunit A [Rickettsia slovaca 13-B]
174	tid|AFD19201.1|ref|AFD19201.1|	aspartyl/glutamyl-tRNA amidotransferase subunit A [Rickettsia slovaca str. D-CWPP]
174	fig|6666666.316951.peg.1557|	Aspartyl-tRNA(Asn) amidotransferase subunit A (EC 6.3.5.6) @ Glutamyl-tRNA(Gln) amidotransferase subunit A (EC 6.3.5.7) [Rickettsia sp. AUS118]
174	fid|000299|fig|6666666.140370.peg.299|	Aspartyl-tRNA(Asn) amidotransferase subunit A (EC 6.3.5.6) @ Glutamyl-tRNA(Gln) amidotransferase subunit A (EC 6.3.5.7) [Rickettsia sp. Adalia]
174	tid|0000242|ref|tigr_804|	glutamyl-tRNA(Gln) and/or aspartyl-tRNA(Asn) amidotransferase, A subunit [Rickettsia sp. Ich]
174	fid|000143|fig|6666666.122811.peg.143|	Aspartyl-tRNA(Asn) amidotransferase subunit A (EC 6.3.5.6) @ Glutamyl-tRNA(Gln) amidotransferase subunit A (EC 6.3.5.7) [Rickettsia sp. MEAM1 str. Bemisia tabaci]
174	fig|6666666.316952.peg.1170|	Aspartyl-tRNA(Asn) amidotransferase subunit A (EC 6.3.5.6) @ Glutamyl-tRNA(Gln) amidotransferase subunit A (EC 6.3.5.7) [Rickettsia sp. Tenjiku01]
174	ref|ODA37246.1|ref|ODA37246.1|	aspartyl/glutamyl-tRNA amidotransferase subunit A [Rickettsia sp. wb]
174	ref|ODA38059.1|ref|ODA38059.1|	aspartyl/glutamyl-tRNA amidotransferase subunit A [Rickettsia sp. wq]
174	fid|000748|fig|6666666.122814.peg.1138|	Aspartyl-tRNA(Asn) amidotransferase subunit A (EC 6.3.5.6) @ Glutamyl-tRNA(Gln) amidotransferase subunit A (EC 6.3.5.7) [Rickettsia tamurae AT-1]
174	tid|AFE54844.1|ref|AFE54844.1|	aspartyl/glutamyl-tRNA amidotransferase subunit A [Rickettsia typhi str. B9991CWPP]
174	tid|AFE54005.1|ref|AFE54005.1|	aspartyl/glutamyl-tRNA amidotransferase subunit A [Rickettsia typhi str. TH1527]
174	tid|AAU03626.1|ref|AAU03626.1|	Glu-AdT [Rickettsia typhi str. Wilmington]
175	tid|KIJ89216.1|ref|KIJ89216.1|	cytochrome C [Candidatus Rickettsia asemboensis]
175	fid|000461|fig|6666666.122813.peg.462|	ubiquinol cytochrome C oxidoreductase, cytochrome C1 subunit [Candidatus Rickettsia gravesii BWI-1]
175	fid|001028|fig|6666666.122815.peg.1033|	ubiquinol cytochrome C oxidoreductase, cytochrome C1 subunit [Rickettsia aeschlimannii MC16]
175	tid|ACP53280.1|ref|ACP53280.1|	Cytochrome c1, heme protein precursor [Rickettsia africae ESF-5]
175	tid|ABV74702.1|ref|ABV74702.1|	Cytochrome c1, heme protein precursor [Rickettsia akari str. Hartford]
175	tid|KJV61783.1|ref|KJV61783.1|	cytochrome C1 family protein [Rickettsia amblyommatis str. Ac/Pa]
175	tid|ALA61598.1|ref|ALA61598.1|	cytochrome C [Rickettsia amblyommatis str. Ac37]
175	tid|KJV96988.1|ref|KJV96988.1|	cytochrome C1 family protein [Rickettsia amblyommatis str. Darkwater]
175	tid|AFC69480.1|ref|AFC69480.1|	cytochrome c1, heme protein precursor [Rickettsia amblyommatis str. GAT-30V]
175	tid|KJW05469.1|ref|KJW05469.1|	cytochrome C1 family protein [Rickettsia argasii T170-B]
175	tid|AFC71473.1|ref|AFC71473.1|	cytochrome c1, heme protein precursor [Rickettsia australis str. Cutlack]
175	fid|000209|fig|6666666.122879.peg.283|	ubiquinol cytochrome C oxidoreductase, cytochrome C1 subunit [Rickettsia australis str. Phillips]
175	tid|ABV79384.1|ref|ABV79384.1|	Cytochrome c1, heme protein precursor [Rickettsia bellii OSU 85-389]
175	tid|ABE04911.1|ref|ABE04911.1|	Cytochrome c1, heme protein precursor [Rickettsia bellii RML369-C]
175	tid|KJV89509.1|ref|KJV89509.1|	cytochrome C1 family protein [Rickettsia bellii str. RML An4]
175	tid|KJV92100.1|ref|KJV92100.1|	cytochrome C1 family protein [Rickettsia bellii str. RML Mogi]
175	tid|KDO03435.1|ref|KDO03435.1|	Cytochrome c1 precursor [Rickettsia buchneri str ISO7]
175	tid|AFB20873.1|ref|AFB20873.1|	cytochrome c1, heme protein precursor [Rickettsia canadensis str. CA410]
175	tid|ABV73258.1|ref|ABV73258.1|	Cytochrome c1, heme protein precursor [Rickettsia canadensis str. McKiel]
175	tid|AAL02898.1|ref|AAL02898.1|	cytochrome c1, heme protein precursor [Rickettsia conorii str. Malish 7]
175	fid|000363|fig|6666666.122808.peg.365|	ubiquinol cytochrome C oxidoreductase, cytochrome C1 subunit [Rickettsia conorii subsp. caspia A-167]
175	fid|000480|fig|6666666.122807.peg.482|	ubiquinol cytochrome C oxidoreductase, cytochrome C1 subunit [Rickettsia conorii subsp. indica ITTR]
175	fid|000436|fig|6666666.122810.peg.437|	ubiquinol cytochrome C oxidoreductase, cytochrome C1 subunit [Rickettsia conorii subsp. israelensis ISTT CDC1]
175	ref|OZG31925.1|ref|OZG31925.1|	cytochrome c [Rickettsia endosymbiont of Culicoides newsteadi]
175	tid|KJW03199.1|ref|KJW03199.1|	cytochrome C1 family protein [Rickettsia endosymbiont of Ixodes pacificus str Humboldt]
175	tid|EER22066.1|ref|EER22066.1|	cytochrome c1, heme protein [Rickettsia endosymbiont of Ixodes scapularis]
175	ref|KYP98559.1|ref|KYP98559.1|	cytochrome C [Rickettsia endosymbiont of Proechinophthirus fluctus]
175	tid|AAY61858.1|ref|AAY61858.1|	Cytochrome c1, heme protein precursor [Rickettsia felis URRWXCal2]
175	tid|KHO02563.1|ref|KHO02563.1|	cytochrome C [Rickettsia felis str. LSU]
175	tid|KHO03148.1|ref|KHO03148.1|	cytochrome C [Rickettsia felis str. LSU-Lb]
175	tid|KJV59029.1|ref|KJV59029.1|	cytochrome C1 family protein [Rickettsia felis str. Pedreira]
175	tid|AEK74406.1|ref|AEK74406.1|	cytochrome c1, heme protein precursor [Rickettsia heilongjiangensis 054]
175	fid|001276|fig|6666666.122806.peg.1280|	ubiquinol cytochrome C oxidoreductase, cytochrome C1 subunit [Rickettsia helvetica C9P9]
175	fid|000644|fig|6666666.122809.peg.647|	ubiquinol cytochrome C oxidoreductase, cytochrome C1 subunit [Rickettsia honei RB]
175	fid|001266|fig|6666666.122817.peg.1266|	ubiquinol cytochrome C oxidoreductase, cytochrome C1 subunit [Rickettsia hoogstraalii Croatica]
175	tid|KJV81235.1|ref|KJV81235.1|	cytochrome C1 family protein [Rickettsia hoogstraalii str. RCCE3]
175	tid|BAK96507.1|ref|BAK96507.1|	cytochrome c1, heme protein precursor [Rickettsia japonica YH]
175	tid|ABV84621.1|ref|ABV84621.1|	Cytochrome c1, heme protein precursor [Rickettsia massiliae MTU5]
175	tid|AFB31989.1|ref|AFB31989.1|	cytochrome c1, heme protein precursor [Rickettsia massiliae str. AZT80]
175	tid|CEO17235.1|ref|CEO17235.1|	Cytochrome c1 precursor [Rickettsia monacensis IrR/Munich]
175	tid|AFC74006.1|ref|AFC74006.1|	cytochrome c1, heme protein precursor [Rickettsia montanensis str. OSU 85-930]
175	tid|KJV96358.1|ref|KJV96358.1|	cytochrome C1 family protein [Rickettsia parkeri str. AT#24]
175	tid|KJV94745.1|ref|KJV94745.1|	cytochrome C1 family protein [Rickettsia parkeri str. Grand Bay]
175	tid|AFC74556.1|ref|AFC74556.1|	cytochrome c1, heme protein precursor [Rickettsia parkeri str. Portsmouth]
175	tid|KJW00663.1|ref|KJW00663.1|	cytochrome C1 family protein [Rickettsia parkeri str. Tates Hell]
175	tid|ACR47301.1|ref|ACR47301.1|	cytochrome c1, heme protein precursor [Rickettsia peacockii str. Rustic]
175	tid|AFB25992.1|ref|AFB25992.1|	cytochrome c1, heme protein precursor [Rickettsia philipii str. 364D]
175	tid|AGJ02570.1|ref|AGJ02570.1|	Small heat shock protein C1 [Rickettsia prowazekii str. Breinl]
175	tid|AFE50780.1|ref|AFE50780.1|	cytochrome c1, heme protein precursor [Rickettsia prowazekii str. BuV67-CWPP]
175	tid|EOB10385.1|ref|EOB10385.1|	Cytochrome c1, heme protein [Rickettsia prowazekii str. Cairo 3]
175	tid|AFE49091.1|ref|AFE49091.1|	cytochrome c1, heme protein precursor [Rickettsia prowazekii str. Chernikova]
175	tid|AFE51619.1|ref|AFE51619.1|	cytochrome c1, heme protein precursor [Rickettsia prowazekii str. Dachau]
175	tid|EOB09624.1|ref|EOB09624.1|	Cytochrome c1, heme protein [Rickettsia prowazekii str. GvF12]
175	tid|AFE52714.1|ref|AFE52714.1|	cytochrome c1, heme protein precursor [Rickettsia prowazekii str. GvV257]
175	tid|AFE49936.1|ref|AFE49936.1|	cytochrome c1, heme protein precursor [Rickettsia prowazekii str. Katsinyian]
175	tid|CAA14734.1|ref|CAA14734.1|	CYTOCHROME C1, HEME PROTEIN PRECURSOR (fbcH) [Rickettsia prowazekii str. Madrid E]
175	tid|AGJ02102.1|ref|AGJ02102.1|	Cytochrome c1, heme protein [Rickettsia prowazekii str. NMRC Madrid E]
175	tid|ADE29785.1|ref|ADE29785.1|	Cytochrome c1, heme protein precursor [Rickettsia prowazekii str. Rp22]
175	tid|AFE53285.1|ref|AFE53285.1|	cytochrome c1, heme protein precursor [Rickettsia prowazekii str. RpGvF24]
175	tid|AFC72137.1|ref|AFC72137.1|	cytochrome c1, heme protein precursor [Rickettsia rhipicephali str. 3-7-female6-CWPP]
175	tid|KJV79321.1|ref|KJV79321.1|	cytochrome C1 family protein [Rickettsia rhipicephali str. Ect]
175	tid|AFB24657.1|ref|AFB24657.1|	cytochrome c1, heme protein precursor [Rickettsia rickettsii str. Arizona]
175	tid|AFB22459.1|ref|AFB22459.1|	cytochrome c1, heme protein precursor [Rickettsia rickettsii str. Brazil]
175	tid|AFB23304.1|ref|AFB23304.1|	cytochrome c1, heme protein precursor [Rickettsia rickettsii str. Colombia]
175	tid|AFB30000.1|ref|AFB30000.1|	cytochrome c1, heme protein precursor [Rickettsia rickettsii str. Hauke]
175	tid|AFB27343.1|ref|AFB27343.1|	cytochrome c1, heme protein precursor [Rickettsia rickettsii str. Hino]
175	tid|AFB28681.1|ref|AFB28681.1|	cytochrome c1, heme protein precursor [Rickettsia rickettsii str. Hlp#2]
175	tid|ABY72325.1|ref|ABY72325.1|	cytochrome c1 [Rickettsia rickettsii str. Iowa]
175	tid|AJG34180.1|ref|AJG34180.1|	cytochrome C [Rickettsia rickettsii str. Morgan]
175	tid|AJG32845.1|ref|AJG32845.1|	cytochrome C [Rickettsia rickettsii str. R]
175	tid|ABV75973.1|ref|ABV75973.1|	cytochrome c1, heme protein precursor [Rickettsia rickettsii str. Sheila Smith]
175	tid|EAA25591.1|ref|EAA25591.1|	cytochrome c1 heme protein precursor [Rickettsia sibirica 246]
175	fid|000446|fig|6666666.122805.peg.446|	ubiquinol cytochrome C oxidoreductase, cytochrome C1 subunit [Rickettsia sibirica subsp. mongolitimonae HA-91]
175	fid|000353|fig|6666666.122804.peg.354|	ubiquinol cytochrome C oxidoreductase, cytochrome C1 subunit [Rickettsia sibirica subsp. sibirica BJ-90]
175	tid|AEV92009.1|ref|AEV92009.1|	Cytochrome c1, heme protein precursor [Rickettsia slovaca 13-B]
175	tid|AFD19376.1|ref|AFD19376.1|	cytochrome c1, heme protein precursor [Rickettsia slovaca str. D-CWPP]
175	fig|6666666.316951.peg.826|	ubiquinol cytochrome C oxidoreductase, cytochrome C1 subunit [Rickettsia sp. AUS118]
175	fid|000997|fig|6666666.140370.peg.998|	ubiquinol cytochrome C oxidoreductase, cytochrome C1 subunit [Rickettsia sp. Adalia]
175	tid|0000263|ref|tigr_706|	cytochrome c1 [Rickettsia sp. Ich]
175	fid|000132|fig|6666666.122811.peg.132|	ubiquinol cytochrome C oxidoreductase, cytochrome C1 subunit [Rickettsia sp. MEAM1 str. Bemisia tabaci]
175	fig|6666666.316952.peg.1401|	ubiquinol cytochrome C oxidoreductase, cytochrome C1 subunit [Rickettsia sp. Tenjiku01]
175	ref|ODA38031.1|ref|ODA38031.1|	cytochrome C [Rickettsia sp. wb]
175	ref|ODA37005.1|ref|ODA37005.1|	cytochrome C [Rickettsia sp. wq]
175	fid|000880|fig|6666666.122814.peg.1321|	ubiquinol cytochrome C oxidoreductase, cytochrome C1 subunit [Rickettsia tamurae AT-1]
175	tid|AFE54960.1|ref|AFE54960.1|	cytochrome c1, heme protein precursor [Rickettsia typhi str. B9991CWPP]
175	tid|AFE54121.1|ref|AFE54121.1|	cytochrome c1, heme protein precursor [Rickettsia typhi str. TH1527]
175	tid|AAU03744.1|ref|AAU03744.1|	cytochrome c1 heme protein precursor [Rickettsia typhi str. Wilmington]
176	tid|KIJ88472.1|ref|KIJ88472.1|	transcriptional regulator [Candidatus Rickettsia asemboensis]
176	fid|000907|fig|6666666.122813.peg.909|	FIG000859: hypothetical protein YebC [Candidatus Rickettsia gravesii BWI-1]
176	fid|000123|fig|6666666.122815.peg.123|	FIG000859: hypothetical protein YebC [Rickettsia aeschlimannii MC16]
176	tid|ACP53607.1|ref|ACP53607.1|	Unknown [Rickettsia africae ESF-5]
176	tid|ABV75108.1|ref|ABV75108.1|	hypothetical protein A1C_04175 [Rickettsia akari str. Hartford]
176	tid|KJV62467.1|ref|KJV62467.1|	DNA-binding regulatory, YebC/PmpR family protein [Rickettsia amblyommatis str. Ac/Pa]
176	tid|ALA61978.1|ref|ALA61978.1|	transcriptional regulator [Rickettsia amblyommatis str. Ac37]
176	tid|KJV91226.1|ref|KJV91226.1|	DNA-binding regulatory, YebC/PmpR family protein [Rickettsia amblyommatis str. Darkwater]
176	tid|AFC69961.1|ref|AFC69961.1|	hypothetical protein MCE_05545 [Rickettsia amblyommatis str. GAT-30V]
176	tid|KJW04243.1|ref|KJW04243.1|	transcriptional regulator family protein [Rickettsia argasii T170-B]
176	tid|AFC71160.1|ref|AFC71160.1|	hypothetical protein MC5_04230 [Rickettsia australis str. Cutlack]
176	fid|000461|fig|6666666.122879.peg.659|	FIG000859: hypothetical protein YebC [Rickettsia australis str. Phillips]
176	tid|ABV79009.1|ref|ABV79009.1|	hypothetical protein A1I_03240 [Rickettsia bellii OSU 85-389]
176	tid|ABE04649.1|ref|ABE04649.1|	unknown [Rickettsia bellii RML369-C]
176	tid|KJV89430.1|ref|KJV89430.1|	DNA-binding regulatory, YebC/PmpR family protein [Rickettsia bellii str. RML An4]
176	tid|KJV91697.1|ref|KJV91697.1|	DNA-binding regulatory, YebC/PmpR family protein [Rickettsia bellii str. RML Mogi]
176	tid|KDO02420.1|ref|KDO02420.1|	putative transcriptional regulatory protein [Rickettsia buchneri str ISO7]
176	tid|AFB21046.1|ref|AFB21046.1|	hypothetical protein RCA_02365 [Rickettsia canadensis str. CA410]
176	tid|ABV73449.1|ref|ABV73449.1|	hypothetical protein A1E_02520 [Rickettsia canadensis str. McKiel]
176	tid|AAL03219.1|ref|AAL03219.1|	unknown [Rickettsia conorii str. Malish 7]
176	fid|000714|fig|6666666.122808.peg.718|	FIG000859: hypothetical protein YebC [Rickettsia conorii subsp. caspia A-167]
176	fid|000821|fig|6666666.122807.peg.823|	FIG000859: hypothetical protein YebC [Rickettsia conorii subsp. indica ITTR]
176	fid|000787|fig|6666666.122810.peg.789|	FIG000859: hypothetical protein YebC [Rickettsia conorii subsp. israelensis ISTT CDC1]
176	ref|OZG32057.1|ref|OZG32057.1|	transcriptional regulator [Rickettsia endosymbiont of Culicoides newsteadi]
176	tid|KJW03247.1|ref|KJW03247.1|	DNA-binding regulatory, YebC/PmpR family protein [Rickettsia endosymbiont of Ixodes pacificus str Humboldt]
176	tid|EER21177.1|ref|EER21177.1|	conserved hypothetical protein [Rickettsia endosymbiont of Ixodes scapularis]
176	ref|KYP98225.1|ref|KYP98225.1|	transcriptional regulator [Rickettsia endosymbiont of Proechinophthirus fluctus]
176	tid|AAY61650.1|ref|AAY61650.1|	unknown [Rickettsia felis URRWXCal2]
176	tid|KHO03002.1|ref|KHO03002.1|	transcriptional regulator [Rickettsia felis str. LSU]
176	tid|KHO03669.1|ref|KHO03669.1|	transcriptional regulator [Rickettsia felis str. LSU-Lb]
176	tid|KJV59273.1|ref|KJV59273.1|	DNA-binding regulatory, YebC/PmpR family protein [Rickettsia felis str. Pedreira]
176	tid|AEK74742.1|ref|AEK74742.1|	hypothetical protein Rh054_04030 [Rickettsia heilongjiangensis 054]
176	fid|000847|fig|6666666.122806.peg.851|	FIG000859: hypothetical protein YebC [Rickettsia helvetica C9P9]
176	fid|000446|fig|6666666.122809.peg.448|	FIG000859: hypothetical protein YebC [Rickettsia honei RB]
176	fid|000148|fig|6666666.122817.peg.148|	FIG000859: hypothetical protein YebC [Rickettsia hoogstraalii Croatica]
176	tid|KJV80323.1|ref|KJV80323.1|	DNA-binding regulatory, YebC/PmpR family protein [Rickettsia hoogstraalii str. RCCE3]
176	tid|BAK96759.1|ref|BAK96759.1|	hypothetical protein RJP_0550 [Rickettsia japonica YH]
176	tid|ABV84910.1|ref|ABV84910.1|	hypothetical protein RMA_0775 [Rickettsia massiliae MTU5]
176	tid|AFB31654.1|ref|AFB31654.1|	hypothetical protein RMB_04325 [Rickettsia massiliae str. AZT80]
176	tid|CEO17356.1|ref|CEO17356.1|	putative transcriptional regulatory protein [Rickettsia monacensis IrR/Munich]
176	tid|AFC73143.1|ref|AFC73143.1|	hypothetical protein MCI_00910 [Rickettsia montanensis str. OSU 85-930]
176	tid|KJV96782.1|ref|KJV96782.1|	DNA-binding regulatory, YebC/PmpR family protein [Rickettsia parkeri str. AT#24]
176	tid|KJV93895.1|ref|KJV93895.1|	DNA-binding regulatory, YebC/PmpR family protein [Rickettsia parkeri str. Grand Bay]
176	tid|AFC74971.1|ref|AFC74971.1|	hypothetical protein MC1_04405 [Rickettsia parkeri str. Portsmouth]
176	tid|KJW00518.1|ref|KJW00518.1|	DNA-binding regulatory, YebC/PmpR family protein [Rickettsia parkeri str. Tates Hell]
176	tid|ACR47678.1|ref|ACR47678.1|	hypothetical protein RPR_05505 [Rickettsia peacockii str. Rustic]
176	tid|AFB26413.1|ref|AFB26413.1|	hypothetical protein RSA_04325 [Rickettsia philipii str. 364D]
176	tid|AGJ02381.1|ref|AGJ02381.1|	transcriptional regulatory protein [Rickettsia prowazekii str. Breinl]
176	tid|AFE50958.1|ref|AFE50958.1|	hypothetical protein MA1_02210 [Rickettsia prowazekii str. BuV67-CWPP]
176	tid|EOB10571.1|ref|EOB10571.1|	transcriptional regulatory protein [Rickettsia prowazekii str. Cairo 3]
176	tid|AFE49267.1|ref|AFE49267.1|	hypothetical protein M9W_02210 [Rickettsia prowazekii str. Chernikova]
176	tid|AFE51794.1|ref|AFE51794.1|	hypothetical protein MA3_02235 [Rickettsia prowazekii str. Dachau]
176	tid|EOB09822.1|ref|EOB09822.1|	transcriptional regulatory protein [Rickettsia prowazekii str. GvF12]
176	tid|AFE52890.1|ref|AFE52890.1|	hypothetical protein MA5_03570 [Rickettsia prowazekii str. GvV257]
176	tid|AFE50113.1|ref|AFE50113.1|	hypothetical protein M9Y_02215 [Rickettsia prowazekii str. Katsinyian]
176	tid|CAA14911.1|ref|CAA14911.1|	unknown [Rickettsia prowazekii str. Madrid E]
176	tid|AGJ01900.1|ref|AGJ01900.1|	transcriptional regulatory protein [Rickettsia prowazekii str. NMRC Madrid E]
176	tid|ADE29985.1|ref|ADE29985.1|	hypothetical protein rpr22_CDS445 [Rickettsia prowazekii str. Rp22]
176	tid|AFE53461.1|ref|AFE53461.1|	hypothetical protein MA7_02205 [Rickettsia prowazekii str. RpGvF24]
176	tid|AFC72489.1|ref|AFC72489.1|	hypothetical protein MCC_04730 [Rickettsia rhipicephali str. 3-7-female6-CWPP]
176	tid|KJV78561.1|ref|KJV78561.1|	DNA-binding regulatory, YebC/PmpR family protein [Rickettsia rhipicephali str. Ect]
176	tid|AFB25076.1|ref|AFB25076.1|	hypothetical protein RPO_04385 [Rickettsia rickettsii str. Arizona]
176	tid|AFB22043.1|ref|AFB22043.1|	hypothetical protein RPN_02575 [Rickettsia rickettsii str. Brazil]
176	tid|AFB23727.1|ref|AFB23727.1|	hypothetical protein RPL_04365 [Rickettsia rickettsii str. Colombia]
176	tid|AFB30416.1|ref|AFB30416.1|	hypothetical protein RPM_04355 [Rickettsia rickettsii str. Hauke]
176	tid|AFB27757.1|ref|AFB27757.1|	hypothetical protein RPJ_04340 [Rickettsia rickettsii str. Hino]
176	tid|AFB28706.1|ref|AFB28706.1|	hypothetical protein RPK_02160 [Rickettsia rickettsii str. Hlp#2]
176	tid|ABY72750.1|ref|ABY72750.1|	hypothetical cytosolic protein [Rickettsia rickettsii str. Iowa]
176	tid|AJG34530.1|ref|AJG34530.1|	transcriptional regulator [Rickettsia rickettsii str. Morgan]
176	tid|AJG33193.1|ref|AJG33193.1|	transcriptional regulator [Rickettsia rickettsii str. R]
176	tid|ABV76384.1|ref|ABV76384.1|	hypothetical protein A1G_04400 [Rickettsia rickettsii str. Sheila Smith]
176	tid|EAA26451.1|ref|EAA26451.1|	hypothetical protein rsib_orf1312 [Rickettsia sibirica 246]
176	fid|000806|fig|6666666.122805.peg.810|	FIG000859: hypothetical protein YebC [Rickettsia sibirica subsp. mongolitimonae HA-91]
176	fid|000788|fig|6666666.122804.peg.792|	FIG000859: hypothetical protein YebC [Rickettsia sibirica subsp. sibirica BJ-90]
176	tid|AEV92361.1|ref|AEV92361.1|	hypothetical protein Rsl_901 [Rickettsia slovaca 13-B]
176	tid|AFD19793.1|ref|AFD19793.1|	hypothetical protein MC3_04360 [Rickettsia slovaca str. D-CWPP]
176	fig|6666666.316951.peg.1734|	FIG000859: hypothetical protein YebC [Rickettsia sp. AUS118]
176	fid|001173|fig|6666666.140370.peg.1174|	FIG000859: hypothetical protein YebC [Rickettsia sp. Adalia]
176	tid|0000757|ref|tigr_250|	conserved hypothetical protein [Rickettsia sp. Ich]
176	fid|000868|fig|6666666.122811.peg.868|	FIG000859: hypothetical protein YebC [Rickettsia sp. MEAM1 str. Bemisia tabaci]
176	fig|6666666.316952.peg.693|	FIG000859: hypothetical protein YebC [Rickettsia sp. Tenjiku01]
176	ref|ODA36568.1|ref|ODA36568.1|	transcriptional regulator [Rickettsia sp. wb]
176	ref|ODA37981.1|ref|ODA37981.1|	transcriptional regulator [Rickettsia sp. wq]
176	fid|000159|fig|6666666.122814.peg.227|	FIG000859: hypothetical protein YebC [Rickettsia tamurae AT-1]
176	tid|AFE55139.1|ref|AFE55139.1|	hypothetical protein RTB9991CWPP_02180 [Rickettsia typhi str. B9991CWPP]
176	tid|AFE54299.1|ref|AFE54299.1|	hypothetical protein RTTH1527_02170 [Rickettsia typhi str. TH1527]
176	tid|AAU03918.1|ref|AAU03918.1|	conserved hypothetical protein [Rickettsia typhi str. Wilmington]
177	tid|KIJ89313.1|ref|KIJ89313.1|	glutamine ABC transporter permease [Candidatus Rickettsia asemboensis]
177	fid|000267|fig|6666666.122813.peg.267|	ABC transporter membrane-spanning permease - glutamine transport [Candidatus Rickettsia gravesii BWI-1]
177	fid|000829|fig|6666666.122815.peg.832|	ABC transporter membrane-spanning permease - glutamine transport [Rickettsia aeschlimannii MC16]
177	tid|ACP53127.1|ref|ACP53127.1|	Amino acid ABC transporter permease protein [Rickettsia africae ESF-5]
177	tid|ABV74522.1|ref|ABV74522.1|	amino acid ABC transporter permease protein [Rickettsia akari str. Hartford]
177	tid|KJV61554.1|ref|KJV61554.1|	arginine transport system permease protein ArtQ [Rickettsia amblyommatis str. Ac/Pa]
177	tid|ALA61443.1|ref|ALA61443.1|	glutamine ABC transporter permease [Rickettsia amblyommatis str. Ac37]
177	tid|KJV97600.1|ref|KJV97600.1|	arginine transport system permease protein ArtQ [Rickettsia amblyommatis str. Darkwater]
177	tid|AFC69308.1|ref|AFC69308.1|	amino acid ABC transporter permease protein [Rickettsia amblyommatis str. GAT-30V]
177	tid|KJW05253.1|ref|KJW05253.1|	arginine transport system permease protein ArtQ [Rickettsia argasii T170-B]
177	tid|AFC71671.1|ref|AFC71671.1|	amino acid ABC transporter permease [Rickettsia australis str. Cutlack]
177	fid|000076|fig|6666666.122879.peg.87|	ABC transporter membrane-spanning permease - glutamine transport [Rickettsia australis str. Phillips]
177	tid|ABV78685.1|ref|ABV78685.1|	Amino acid ABC transporter permease protein [Rickettsia bellii OSU 85-389]
177	tid|ABE05244.1|ref|ABE05244.1|	Amino acid ABC transporter permease protein [Rickettsia bellii RML369-C]
177	tid|KJV89173.1|ref|KJV89173.1|	arginine transport system permease protein ArtQ [Rickettsia bellii str. RML An4]
177	tid|KJV92916.1|ref|KJV92916.1|	arginine transport system permease protein ArtQ [Rickettsia bellii str. RML Mogi]
177	tid|KDO03163.1|ref|KDO03163.1|	Arginine transport system permease protein ArtQ [Rickettsia buchneri str ISO7]
177	tid|AFB20706.1|ref|AFB20706.1|	succinate dehydrogenase flavoprotein subunit [Rickettsia canadensis str. CA410]
177	tid|ABV73081.1|ref|ABV73081.1|	succinate dehydrogenase flavoprotein subunit [Rickettsia canadensis str. McKiel]
177	tid|AAL02709.1|ref|AAL02709.1|	amino acid ABC transporter permease protein [Rickettsia conorii str. Malish 7]
177	fid|000163|fig|6666666.122808.peg.164|	ABC transporter membrane-spanning permease - glutamine transport [Rickettsia conorii subsp. caspia A-167]
177	fid|000279|fig|6666666.122807.peg.280|	ABC transporter membrane-spanning permease - glutamine transport [Rickettsia conorii subsp. indica ITTR]
177	fid|000236|fig|6666666.122810.peg.237|	ABC transporter membrane-spanning permease - glutamine transport [Rickettsia conorii subsp. israelensis ISTT CDC1]
177	ref|OZG31490.1|ref|OZG31490.1|	arginine ABC transporter permease [Rickettsia endosymbiont of Culicoides newsteadi]
177	tid|KJW03630.1|ref|KJW03630.1|	arginine transport system permease protein ArtQ [Rickettsia endosymbiont of Ixodes pacificus str Humboldt]
177	tid|EER21419.1|ref|EER21419.1|	glutamine ABC transporter, permease/substrate-binding protein [Rickettsia endosymbiont of Ixodes scapularis]
177	ref|KYP98696.1|ref|KYP98696.1|	glutamine ABC transporter permease [Rickettsia endosymbiont of Proechinophthirus fluctus]
177	tid|AAY62007.1|ref|AAY62007.1|	Amino acid ABC transporter permease protein [Rickettsia felis URRWXCal2]
177	tid|KHO02403.1|ref|KHO02403.1|	glutamine ABC transporter permease [Rickettsia felis str. LSU]
177	tid|KHO02769.1|ref|KHO02769.1|	glutamine ABC transporter permease [Rickettsia felis str. LSU-Lb]
177	tid|KJV58843.1|ref|KJV58843.1|	arginine transport system permease protein ArtQ [Rickettsia felis str. Pedreira]
177	tid|AEK74213.1|ref|AEK74213.1|	amino acid ABC transporter permease protein [Rickettsia heilongjiangensis 054]
177	fid|001491|fig|6666666.122806.peg.1495|	ABC transporter membrane-spanning permease - glutamine transport [Rickettsia helvetica C9P9]
177	fid|001409|fig|6666666.122809.peg.1417|	ABC transporter membrane-spanning permease - glutamine transport [Rickettsia honei RB]
177	fid|001050|fig|6666666.122817.peg.1050|	ABC transporter membrane-spanning permease - glutamine transport [Rickettsia hoogstraalii Croatica]
177	tid|KJV81466.1|ref|KJV81466.1|	arginine transport system permease protein ArtQ [Rickettsia hoogstraalii str. RCCE3]
177	tid|BAK96356.1|ref|BAK96356.1|	amino acid ABC transporter permease protein [Rickettsia japonica YH]
177	tid|ABV84473.1|ref|ABV84473.1|	Amino acid ABC transporter permease protein [Rickettsia massiliae MTU5]
177	tid|AFB31121.1|ref|AFB31121.1|	amino acid ABC transporter permease [Rickettsia massiliae str. AZT80]
177	tid|CEO16986.1|ref|CEO16986.1|	Arginine transport system permease protein ArtQ [Rickettsia monacensis IrR/Munich]
177	tid|AFC73834.1|ref|AFC73834.1|	amino acid ABC transporter permease protein [Rickettsia montanensis str. OSU 85-930]
177	tid|KJV96770.1|ref|KJV96770.1|	arginine transport system permease protein ArtQ [Rickettsia parkeri str. AT#24]
177	tid|KJV93996.1|ref|KJV93996.1|	arginine transport system permease protein ArtQ [Rickettsia parkeri str. Grand Bay]
177	tid|AFC74367.1|ref|AFC74367.1|	amino acid ABC transporter permease [Rickettsia parkeri str. Portsmouth]
177	tid|KJW00259.1|ref|KJW00259.1|	arginine transport system permease protein ArtQ [Rickettsia parkeri str. Tates Hell]
177	tid|ACR47499.1|ref|ACR47499.1|	amino acid ABC transporter permease protein [Rickettsia peacockii str. Rustic]
177	tid|AFB25794.1|ref|AFB25794.1|	hypothetical protein RSA_00930 [Rickettsia philipii str. 364D]
177	tid|AGJ02725.1|ref|AGJ02725.1|	30S ribosomal protein S12 [Rickettsia prowazekii str. Breinl]
177	tid|AFE50642.1|ref|AFE50642.1|	glutamine transport system permease GLNP (glnP) [Rickettsia prowazekii str. BuV67-CWPP]
177	tid|EOB09588.1|ref|EOB09588.1|	Succinate dehydrogenase [ubiquinone] flavoprotein subunit 1 [Rickettsia prowazekii str. Cairo 3]
177	tid|AFE48953.1|ref|AFE48953.1|	glutamine transport system permease GLNP (glnP) [Rickettsia prowazekii str. Chernikova]
177	tid|AFE51483.1|ref|AFE51483.1|	glutamine transport system permease GLNP (glnP) [Rickettsia prowazekii str. Dachau]
177	tid|EOB10019.1|ref|EOB10019.1|	glutamine transport system permease protein GlnP [Rickettsia prowazekii str. GvF12]
177	tid|AFE52578.1|ref|AFE52578.1|	glutamine transport system permease GLNP (glnP) [Rickettsia prowazekii str. GvV257]
177	tid|AFE49798.1|ref|AFE49798.1|	glutamine transport system permease GLNP (glnP) [Rickettsia prowazekii str. Katsinyian]
177	tid|CAA14598.1|ref|CAA14598.1|	PUTATIVE GLUTAMINE TRANSPORT SYSTEM PERMEASE PROTEIN GLNP (glnP) [Rickettsia prowazekii str. Madrid E]
177	tid|AGJ01315.1|ref|AGJ01315.1|	glutamine transport system permease protein GlnP [Rickettsia prowazekii str. NMRC Madrid E]
177	tid|ADE29639.1|ref|ADE29639.1|	Amino acid ABC transporter permease protein [Rickettsia prowazekii str. Rp22]
177	tid|AFE53149.1|ref|AFE53149.1|	glutamine transport system permease GLNP (glnP) [Rickettsia prowazekii str. RpGvF24]
177	tid|AFC71953.1|ref|AFC71953.1|	amino acid ABC transporter permease [Rickettsia rhipicephali str. 3-7-female6-CWPP]
177	tid|KJV78311.1|ref|KJV78311.1|	arginine transport system permease protein ArtQ [Rickettsia rhipicephali str. Ect]
177	tid|AFB24459.1|ref|AFB24459.1|	hypothetical protein RPO_00980 [Rickettsia rickettsii str. Arizona]
177	tid|AFB22657.1|ref|AFB22657.1|	hypothetical protein RPN_05920 [Rickettsia rickettsii str. Brazil]
177	tid|AFB23107.1|ref|AFB23107.1|	hypothetical protein RPL_00970 [Rickettsia rickettsii str. Colombia]
177	tid|AFB29804.1|ref|AFB29804.1|	hypothetical protein RPM_00975 [Rickettsia rickettsii str. Hauke]
177	tid|AFB27145.1|ref|AFB27145.1|	hypothetical protein RPJ_00965 [Rickettsia rickettsii str. Hino]
177	tid|AFB28488.1|ref|AFB28488.1|	hypothetical protein RPK_00945 [Rickettsia rickettsii str. Hlp#2]
177	tid|ABY72125.1|ref|ABY72125.1|	hypothetical protein RrIowa_0212 [Rickettsia rickettsii str. Iowa]
177	tid|AJG34000.1|ref|AJG34000.1|	arginine ABC transporter permease [Rickettsia rickettsii str. Morgan]
177	tid|AJG32666.1|ref|AJG32666.1|	arginine ABC transporter permease [Rickettsia rickettsii str. R]
177	tid|ABV75779.1|ref|ABV75779.1|	amino acid ABC transporter permease protein [Rickettsia rickettsii str. Sheila Smith]
177	tid|EAA25764.1|ref|EAA25764.1|	amino acid ABC transporter permease protein [Rickettsia sibirica 246]
177	fid|000207|fig|6666666.122805.peg.207|	ABC transporter membrane-spanning permease - glutamine transport [Rickettsia sibirica subsp. mongolitimonae HA-91]
177	fid|000010|fig|6666666.122804.peg.10|	ABC transporter membrane-spanning permease - glutamine transport [Rickettsia sibirica subsp. sibirica BJ-90]
177	tid|AEV91840.1|ref|AEV91840.1|	Amino acid ABC transporter permease protein [Rickettsia slovaca 13-B]
177	tid|AFD19178.1|ref|AFD19178.1|	Amino acid ABC transporter permease protein [Rickettsia slovaca str. D-CWPP]
177	fig|6666666.316951.peg.880|	ABC transporter membrane-spanning permease - glutamine transport [Rickettsia sp. AUS118]
177	fid|000096|fig|6666666.140370.peg.96|	ABC transporter membrane-spanning permease - glutamine transport [Rickettsia sp. Adalia]
177	tid|0000763|ref|tigr_181|	amino ABC transporter, permease protein, 3-TM region, His/Glu/Gln/Arg/opine family domain protein [Rickettsia sp. Ich]
177	fid|000451|fig|6666666.122811.peg.451|	ABC transporter membrane-spanning permease - glutamine transport [Rickettsia sp. MEAM1 str. Bemisia tabaci]
177	fig|6666666.316952.peg.1440|	ABC transporter membrane-spanning permease - glutamine transport [Rickettsia sp. Tenjiku01]
177	ref|ODA37320.1|ref|ODA37320.1|	glutamine ABC transporter permease [Rickettsia sp. wb]
177	ref|ODA38201.1|ref|ODA38201.1|	glutamine ABC transporter permease [Rickettsia sp. wq]
177	fid|000727|fig|6666666.122814.peg.1113|	ABC transporter membrane-spanning permease - glutamine transport [Rickettsia tamurae AT-1]
177	tid|AFE54822.1|ref|AFE54822.1|	glutamine transport system permease protein GlnP [Rickettsia typhi str. B9991CWPP]
[truncated: 13,748 more rows]
