# Supplementary material for: Conjugative Transposons and Their Cargo Genes Vary across Natural Populations of Rickettsia buchneri Infecting the Tick Ixodes scapularis
Source: Genome Biol Evol. 2018 Nov 6;10(12):3218–29. doi: 10.1093/gbe/evy247 (PMC6300072; doi:10.1093/gbe/evy247)
Supplement: Supplementary Data [file evy247_supp.zip › TABLE_S2.xlsx]

## Sheet: RAGE-C
Annotation	REIS_ID	RBUCH_ID	Annotation	RBUCH_OG	RBUCH_NOTES
integrase	EER21673.1	KDO03216.1	integrase	1016	End of scaffold JFKF01000048.1
conserved hypothetical protein [DnaA_N, by BLASTP]	EER21672.1	KDO03217.1	conserved hypothetical protein [DnaA_N, by BLASTP]	1907
[transposase, by BLASTP]	EER21671.1	KDO03218.1	[transposase, by BLASTP]	ORPHAN
conserved hypothetical protein [TraL]	EER21670.1	KDO03219.1	conserved hypothetical protein [TraL]	1226
conjugative transfer protein TraE	EER21669.1	KDO03220.1	conjugative transfer protein TraE	2874
conserved hypothetical protein [TraK_N]	EER21668.1	KDO03221.1	conserved hypothetical protein [TraK_N]	2865
conserved hypothetical protein [TraK_C]	EER21667.1	KDO03222.1	conserved hypothetical protein [TraK_C]	1265
F pilus assembly protein TraB	EER21666.1	KDO03223.1	F pilus assembly protein TraB	1186
conjugative transfer protein TraV	EER21665.1	KDO03224.1	conjugative transfer protein TraV	2878
type-F conjugative transfer system protein TraW	EER20764.1	KDO03225.1	type-F conjugative transfer system protein TraW	1199
prevent-host-death family protein	EER21663.1	KDO03226.1	prevent-host-death family protein	2473
sex pilus assembly [TraU]	EER21662.1	KDO03227.1	sex pilus assembly [TraU]	1188
type-F conjugative transfer system pilin assembly protein TrbC	EER21661.1	KDO03228.1	type-F conjugative transfer system pilin assembly protein TrbC	1255
		KDO03229.1	F pilus assembly protein TraF	ORPHAN
		KDO03230.1	F pilus assembly protein TraF	ORPHAN
		KDO03231.1	F pilus assembly protein TraF	1210
F pilus assembly protein TraH	EER21660.1	KDO03232.1	F pilus assembly protein TraH	1139
		KDO03233.1	conjugative transfer protein TraG	973
		KDO03234.1	conjugative transfer protein TraG	973
		KDO03235.1	conjugative transfer protein TraG	ORPHAN
tetratricopeptide repeat-containing protein [TPR]	EER21659.1	KDO03236.1	tetratricopeptide repeat-containing protein [TPR]	2115
[TraD, F-like]	EER21658.1	KDO03237.1	[TraD, F-like]	903
[transposase]	EER21657.1	KDO03238.1	[transposase]	ORPHAN	End of scaffold JFKF01000048.1

## Sheet: RAGE-be
Annotation	REIS_ID	RBUCH_ID	Annotation	RBUCH_NOTES
site-specific tyrosine recombinase XerD	EER21673.1	KDO02652.1	site-specific tyrosine recombinase XerD	Present in both, but different Ogs. End of scaffold JFKF01000124.1
leucine-rich repeat protein	EER21674.1	KDO02651.1	leucine-rich repeat protein
conserved hypothetical protein [TraA]	EER21675.1	KDO02650.1	conserved hypothetical protein [TraA]
conserved hypothetical protein [TraL]	EER21676.1	KDO02649.1	conserved hypothetical protein [TraL]
conjugative transfer protein TraE	EER21677.1	KDO02648.1	conjugative transfer protein TraE
conserved hypothetical protein [TraK_N]	EER21678.1	KDO02647.1	conserved hypothetical protein [TraK_N]
conserved hypothetical protein [TraK_C]	EER21679.1	KDO02646.1	conserved hypothetical protein [TraK_C]
F pilus assembly protein TraB	EER21680.1	KDO02645.1	F pilus assembly protein TraB
conjugative transfer protein TraV	EER21681.1	KDO02644.1	conjugative transfer protein TraV
conjugative transfer protein TraC	EER21682.1	KDO02643.1	conjugative transfer protein TraC
type-F conjugative transfer system protein TraW	EER21683.1	KDO02642.1	type-F conjugative transfer system protein TraW
prevent-host-death family protein [toxin]	EER21684.1	KDO02641.1	prevent-host-death family protein [toxin]
sex pilus assembly [TraU]	EER21685.1	KDO02640.1	sex pilus assembly [TraU]
type-F conjugative transfer system pilin assembly protein TrbC	EER21686.1	KDO02639.1	type-F conjugative transfer system pilin assembly protein TrbC
conjugative transfer protein TraN	EER21687.1	KDO02638.1	conjugative transfer protein TraN
F pilus assembly protein TraF	EER21688.1	KDO02637.1	F pilus assembly protein TraF
F pilus assembly protein TraH	EER21689.1	KDO02636.1	F pilus assembly protein TraH
		KDO02635.1	hypothetical protein
conjugative transfer protein TraG	EER21690.1	KDO02634.1	conjugative transfer protein TraG
tetratricopeptide repeat-containing protein [TPR]	EER21691.1	KDO02633.1	tetratricopeptide repeat-containing protein [TPR]
conjugative transfer protein [TraD, F-like]	EER21692.1	KDO02632.1	conjugative transfer protein [TraD, F-like]
transposase	EER21693.1	KDO02631.1	transposase
MobA/MobL family protein [TraAI, Ti-like]	EER21694.1	KDO02630.1	MobA/MobL family protein [TraAI, Ti-like]
conjugative transfer protein [TraD, Ti-like]	EER21695.1	KDO02629.1	conjugative transfer protein [TraD, Ti-like]
guanosine polyphosphate pyrophosphohydrolase/synthetase [SpoT hydrolase domain]	EER21696.1	KDO02628.1	guanosine polyphosphate pyrophosphohydrolase/synthetase [SpoT hydrolase domain]
conserved hypothetical protein	EER21697.1	KDO02627.1	conserved hypothetical protein
tetratricopeptide repeat domain protein [TPR]	EER21698.1	KDO02626.1	tetratricopeptide repeat domain protein [TPR]
guanosine polyphosphate pyrophosphohydrolase/synthetase [SpoT synthase domain]	EER21699.1	KDO02625.1	guanosine polyphosphate pyrophosphohydrolase/synthetase [SpoT synthase domain]
signal transduction histidine kinase	EER21700.1	KDO02624.1	signal transduction histidine kinase
hypothetical protein	EER21701.1
site-specific DNA adenine methylase	EER21702.1	KDO02623.1	site-specific DNA adenine methylase
conserved hypothetical protein [DnaI-like primosome]	EER21703.1	KDO02622.1	conserved hypothetical protein [DnaI-like primosome]
		present	tRNA-Val(GAC)	R buchneri only; makes it RAGE-E like
		KDO02621.1	cytidylate kinase	R buchneri only; makes it RAGE-E like. Two genes until the end of scaffold JFKF01000124.1 (S1 and Clp precursor)
integrase	EER21704.1

## Sheet: RAGE-F
Annotation	REIS_ID	RBUCH_ID	Annotation	RBUCH_NOTES
transposase	EER21710.1
conjugative transfer protein TraE	EER21711.1	KDO03247.1	conjugative transfer protein TraE	End of scaffold JFKF01000047.1
conserved hypothetical protein [TraK_N]	EER21712.1	KDO03246.1	conserved hypothetical protein [TraK_N]
conserved hypothetical protein [TraK_C/TraB fusion]	EER21713.1	KDO03245.1	conserved hypothetical protein [TraK_C/TraB fusion]
conserved domain protein [TraV]	EER21714.1	KDO03244.1	conserved domain protein [TraV]
type-F conjugative transfer system protein TraW	EER21715.1	KDO03243.1	type-F conjugative transfer system protein TraW
prevent-host-death family protein [toxin]	EER21716.1	KDO03242.1	prevent-host-death family protein [toxin]
sex pilus assembly [TraU]	EER21717.1	KDO03241.1	sex pilus assembly [TraU]
type-F conjugative transfer system pilin assembly protein TrbC	EER21718.1	KDO03240.1	type-F conjugative transfer system pilin assembly protein TrbC
truncated conjugative transfer protein TraN [TraN, partial]	EER21719.1	KDO03239.1	truncated conjugative transfer protein TraN [TraN, partial]	End of scaffold JFKF01000047.1
transposase	EER21720.1
F pilus assembly protein TraH	EER21721.1
transposase [TraG, partial]	EER21722.1
tetratricopeptide repeat-containing protein [TPR pseudogene]	EER21723.1
conjugative transfer protein [TraD, F-like]	EER21724.1
transposase	EER21725.1
hypothetical protein REIS_0900	EER21726.1
conjugative transfer protein [TraD, Ti-like]	EER21727.1
hypothetical protein REIS_0902	EER21728.1
site-specific DNA adenine methylase	EER21729.1
conserved hypothetical protein	EER21730.1
conserved hypothetical protein	EER21731.1
conserved hypothetical protein	EER21732.1

## Sheet: RAGE-D
Annotation	REIS_ID	RBUCH_ID	Annotation	RBUCH_NOTES
integrase	EER21733.1	KDO02396.1	integrase	End of scaffold JFKF01000159.1
phage-associated protein	EER21734.1	KDO02397.1	phage-associated protein
conserved hypothetical protein [TraA]	EER21735.1	KDO02398.1	conserved hypothetical protein [TraA]
conserved hypothetical protein [TraL]	EER21736.1	KDO02399.1	conserved hypothetical protein [TraL]
conjugative transfer protein TraE	EER21737.1	KDO02400.1	conjugative transfer protein TraE
conserved hypothetical protein [TraK_N]	EER21738.1	KDO02401.1	conserved hypothetical protein [TraK_N]
conserved hypothetical protein [TraK_C]	EER21739.1	KDO02402.1	conserved hypothetical protein [TraK_C]
F pilus assembly protein TraB	EER21740.1	KDO02403.1	F pilus assembly protein TraB
conjugative transfer protein TraV	EER21741.1	KDO02404.1	conjugative transfer protein TraV
conjugative transfer protein TraC	EER21742.1	KDO02405.1	conjugative transfer protein TraC
type-F conjugative transfer system protein TraW	EER21743.1	KDO02406.1	type-F conjugative transfer system protein TraW
prevent-host-death family protein [toxin]	EER21744.1	KDO02407.1	prevent-host-death family protein [toxin]
sex pilus assembly [TraU]	EER21745.1	KDO02408.1	sex pilus assembly [TraU]
type-F conjugative transfer system pilin assembly protein TrbC	EER21746.1	KDO02409.1	type-F conjugative transfer system pilin assembly protein TrbC
conjugative transfer protein TraN	EER21747.1	KDO02410.1	conjugative transfer protein TraN
F pilus assembly protein TraF	EER21748.1	KDO02411.1	F pilus assembly protein TraF
F pilus assembly protein TraH	EER21749.1	KDO02412.1	F pilus assembly protein TraH
conjugative transfer protein TraG	EER21750.1	KDO02413.1	conjugative transfer protein TraG
tetratricopeptide repeat-containing protein [TPR]	EER21751.1	KDO02414.1	tetratricopeptide repeat-containing protein [TPR]
conjugative transfer protein [TraD, F-like]	EER21752.1	KDO02415.1	conjugative transfer protein [TraD, F-like]
transposase	EER21753.1	KDO02416.1	transposase
MobA/MobL family protein [TraAI, Ti-like]	EER21754.1	KDO02417.1	MobA/MobL family protein [TraAI, Ti-like]	End of scaffold JFKF01000159.1
transposase	EER21755.1

## Sheet: RAGE-A
Annotation	REIS_ID	RBUCH_ID	Annotation	RBUCH_NOTES
transposase	EER22261.1
tRNA(Asp-GTC)	present	present	tRNA(Asp-GTC)	End of scaffold JFKF01000035.1
conserved hypothetical protein [DnaI partial]	EER22262.1	KDO03423-5.1	conserved hypothetical protein [DnaI partial]
hypothetical protein REIS_1477 [DnaI partial]	EER22263.1	KDO03423-5.1	hypothetical protein REIS_1477 [DnaI partial]
conserved hypothetical protein [DnaI partial]	EER22264.1	KDO03423-5.1	conserved hypothetical protein [DnaI partial]
site-specific DNA adenine methylase	EER22265.1	KDO03422.1	site-specific DNA adenine methylase
sensor protein GacS [His kinase-like ORF]	EER22266.1	KDO03421.1	sensor protein GacS [His kinase-like ORF]
hypothetical protein REIS_1481	EER22267.1
guanosine polyphosphate pyrophosphohydrolase/synthetase [SpoT hydrolase domain]	EER22268.1	KDO03420.1	guanosine polyphosphate pyrophosphohydrolase/synthetase [SpoT hydrolase domain]
BNR/Asp-box repeat domain protein	EER22269.1	KDO03419.1	BNR/Asp-box repeat domain protein
conjugal transfer protein TraD [Ti-like]	EER22270.1	KDO03416.1	conjugal transfer protein TraD [Ti-like]
hypothetical protein REIS_1486 [TraAI pseudogene]	EER22271.1	KDO03415.1	hypothetical protein REIS_1486 [TraAI pseudogene]
GlpT/PgpT/UhpT transporter family protein, partial [GlpT]	EER22272.1	KDO03414.1	GlpT/PgpT/UhpT transporter family protein, partial [GlpT]
hypothetical protein REIS_1489 [transposase]	EER22273.1	KDO03413.1	hypothetical protein REIS_1489 [transposase]
hypothetical protein REIS_1490	EER22274.1
putative methyltransferase [IstN]	EER22275.1	KDO03412.1	putative methyltransferase [IstN]
putative NDP-D-glucosaminyltransferase [IstM]	EER22276.1	KDO03411.1	putative NDP-D-glucosaminyltransferase [IstM]
L-glutamine:2-deoxy-scyllo-inosose aminotransferase [BtrR]	EER22277.1	KDO03410.1	L-glutamine:2-deoxy-scyllo-inosose aminotransferase [BtrR]
ABC transporter, ATP binding protein [MdlB]	EER22278.1	KDO03409.1	ABC transporter, ATP binding protein [MdlB]
hypothetical protein REIS_1495 [AprU]	EER22279.1	KDO03408.1	hypothetical protein REIS_1495 [AprU]
glutamate-1-semialdehyde 2,1-aminomutase [HemL]	EER22280.1	KDO03407.1	glutamate-1-semialdehyde 2,1-aminomutase [HemL]
ABC transporter, ATP-binding protein [ABC]	EER22281.1	KDO03406.1	ABC transporter, ATP-binding protein [ABC]
ADP,ATP carrier protein 2 [Tlc2]	EER22282.1	KDO03405.1	ADP,ATP carrier protein 2 [Tlc2]
transcriptional regulator, LuxR family protein [LuxR]	EER22283.1	KDO03404.1	transcriptional regulator, LuxR family protein [LuxR]
2-deoxy-scyllo-inosose synthase [IstC]	EER22284.1	KDO03403.1	2-deoxy-scyllo-inosose synthase [IstC]
putative dehydrogenase [Tdh]	EER22285.1	KDO03402.1	putative dehydrogenase [Tdh]
dehydrogenase [Sis6]	EER22286.1	KDO03401.1	dehydrogenase [Sis6]
putative aminotransferase [HemL]	EER22287.1	KDO03400.1	putative aminotransferase [HemL]
L-glutamine:2-deoxy-scyllo-inosose aminotransferase [KanB]	EER22288.1	KDO03399.1	L-glutamine:2-deoxy-scyllo-inosose aminotransferase [KanB]
GlcNAc-PI de-N-acetylase family protein [PIG-L]	EER22289.1	KDO03398.1	GlcNAc-PI de-N-acetylase family protein [PIG-L]
conjugative transfer protein [TraD, F-like]	EER22290.1	KDO03397.1	conjugative transfer protein [TraD, F-like]
hypothetical protein REIS_1507 [phage-like ORF]	EER22291.1	KDO03396.1	hypothetical protein REIS_1507 [phage-like ORF]
tetratricopeptide repeat-containing protein [TPR]	EER22292.1	KDO03395.1	tetratricopeptide repeat-containing protein [TPR]
hypothetical protein REIS_1509 [TraG pseudogene]	EER22293.1
F pilus assembly protein TraH	EER22294.1	KDO03394.1	F pilus assembly protein TraH
F pilus assembly protein TraF	EER22295.1	KDO03393.1	F pilus assembly protein TraF
conjugative transfer protein TraN	EER22296.1	KDO03392.1	conjugative transfer protein TraN
conjugative transfer protein TrbC	EER22297.1	KDO03391.1	conjugative transfer protein TrbC
conjugal DNA transfer protein TraU	EER22298.1	KDO03390.1	conjugal DNA transfer protein TraU
type-F conjugative transfer system protein TraW	EER22299.1	KDO03389.1	type-F conjugative transfer system protein TraW
conjugative transfer protein TraC	EER22300.1	KDO03388.1	conjugative transfer protein TraC
conjugative transfer protein TraV	EER22301.1	KDO03387.1	conjugative transfer protein TraV
		KDO03386.1	conjugal transfer pilus assembly protein TraB
		KDO03385.1	hypothetical protein REISMN_01745 [TraB_N]
conserved hypothetical protein [TraK_C]	EER22302.1	KDO03384.1	conserved hypothetical protein [TraK_C]
conserved hypothetical protein [TraK_N]	EER22303.1	KDO03383.1	conserved hypothetical protein [TraK_N]
conjugative transfer protein TraE	EER22304.1	KDO03382.1	conjugative transfer protein TraE
conserved hypothetical protein [TraL, F-like]	EER22305.1	KDO03381.1	conserved hypothetical protein [TraL, F-like]
conserved hypothetical protein [TraA, F-like]	EER22306.1	KDO03380.1	conserved hypothetical protein [TraA, F-like]
integrase	EER22307.1	KDO03379.1	integrase	End of scaffold JFKF01000035.1

## Sheet: RAGE-E
Annotation	REIS_ID	RBUCH_ID	Annotation	RBUCH_NOTES
cytidylate kinase	EER22328.1
tRNA(Val-GAC)	N/A
conserved hypothetical protein [pseudogene]	EER22329.1
conserved hypothetical protein [pseudogene]	EER22330.1
conserved hypothetical protein [pseudogene]	EER22331.1
site-specific DNA adenine methylase [pseudogene, split by transposase]	EER22332.1
hypothetical protein REIS_1553 [pseudogene, split by transposase]	EER22333.1
transposase	EER22334.1
site-specific DNA adenine methylase [pseudogene, split by transposase]	EER22335.1
signal transduction histidine kinase [His kinase-like ORF]	EER22336.1
guanosine polyphosphate pyrophosphohydrolase/synthetase [SpoT hydrolase domain]	EER22337.1
transposase for insertion sequence element isrm3	EER22338.1
leucine-rich repeat protein	EER22339.1
conserved hypothetical protein	EER22340.1
transposase	EER22341.1
conjugative transfer protein [TraD, Ti-like]	EER22342.1
MobA/MobL family protein [TraAI, Ti-like]	EER22343.1
transposase	EER22344.1
conjugative transfer protein [TraD, partial]	EER22345.1
conjugative transfer protein [TraD, partial]	EER22346.1
conserved hypothetical protein [phage-like ORF]	EER22347.1
tetratricopeptide repeat-containing protein [TPR]	EER22348.1
transposase	EER22349.1
conjugative transfer protein TraG	EER22350.1
F pilus assembly protein TraH	EER22351.1
F pilus assembly protein TraF	EER22352.1
conjugative transfer protein TraN	EER22353.1
conjugative transfer protein TrbC	EER22354.1
sex pilus assembly [TraU]	EER22355.1
prevent-host-death family protein [toxin]	EER22356.1
type-F conjugative transfer system protein TraW	EER22357.1
conjugative transfer protein TraC	EER22358.1
conjugative transfer protein TraV	EER22359.1
F pilus assembly protein TraB	EER22360.1
conserved hypothetical protein [TraK_C]	EER22361.1
conserved hypothetical protein [TraK_N]	EER22362.1
conjugative transfer protein TraE	EER22363.1
conserved hypothetical protein [TraL]	EER22364.1
conserved hypothetical protein [TraA, partial]	EER22365.1
conserved hypothetical protein [TraA, partial]	EER22366.1
DNA polymerase III subunit epsilon [split ORF]	EER22367.1
DNA polymerase III subunit epsilon [split ORF]	EER22368.1
hypothetical protein REIS_1589 [split ORF]	EER22369.1
hypothetical protein REIS_1590 [split ORF]	EER22370.1
integrase	EER22371.1

## Sheet: RAGE-B
Annotation	REIS_ID	RBUCH_ID	Annotation	RBUCH_NOTES
integrase	EER22573.1
conserved hypothetical protein [TraA]	EER22574.1
conserved hypothetical protein [TraL]	EER22575.1
conjugative transfer protein TraE	EER22576.1
conserved hypothetical protein [TraK_N]	EER22577.1
conserved hypothetical protein [TraK_C]	EER22578.1
conjugative transfer protein TraV	EER22579.1
conjugative transfer protein TraC	EER22580.1
		KDO03575.1	Putative aminopeptidase ysdC	End of scaffold JFKF01000025.1
		KDO03574.1	hypothetical protein REISMN_01195 [GNAT family N-acetyltransferase]
		KDO03573.1	Linear gramicidin dehydrogenase LgrE
		KDO03572.1	Beta-ketoacyl-acyl-carrier-protein synthase I
		KDO03571.1	Plipastatin synthase subunit B
		KDO03570.1	Linear gramicidin synthase subunit B
		KDO03569.1	Polyketide synthase PksL
		KDO03568.1	Beta-ketoacyl-acyl-carrier-protein synthase I
polyketide synthase type I	EER22581.1	KDO03567.1	polyketide synthase type I
hypothetical protein REIS_1817	EER22582.1	KDO03566.1	hypothetical protein REIS_1817
helix-turn-helix domain protein	EER22583.1	KDO03565.1	helix-turn-helix domain protein
tetratricopeptide repeat-containing protein	EER22584.1	KDO03564.1	tetratricopeptide repeat-containing protein
conserved hypothetical protein	EER22585.1	KDO03563.1	conserved hypothetical protein
conserved hypothetical protein	EER22586.1	KDO03562.1	conserved hypothetical protein
conjugal transfer protein TraA [TraAI, Ti-like]	EER22587.1	KDO03561.1	conjugal transfer protein TraA [TraAI, Ti-like]
conjugative transfer protein [TraD, Ti-like]	EER22588.1	KDO03560.1	conjugative transfer protein [TraD, Ti-like]
conserved hypothetical protein	EER22589.1	KDO03559.1	conserved hypothetical protein
sensor protein GacS [His kinase-like ORF]	EER22590.1	KDO03558.1	sensor protein GacS [His kinase-like ORF]
site-specific DNA adenine methylase	EER22591.1	KDO03557.1	site-specific DNA adenine methylase
conserved hypothetical protein [DnaI-like primosome]	EER22592.1	KDO03556.1	conserved hypothetical protein [DnaI-like primosome]
tRNA(Val-TAC)	present	present	tRNA(Val-TAC)
ribosomal protein S20	EER22593.1	KDO03555.1	ribosomal protein S20	32 genes until the end of scaffold JFKF01000025.1

## Sheet: RAGE-G
Annotation	REIS_ID	RBUCH_ID	Annotation	RBUCH_NOTES
		KDO02745.1	HYP [DnaA-like protein, from BLASTP]	End of scaffold JFKF01000114.1
		KDO02746.1	HYP [TPR containing protein]
		KDO02747.1	HYP [transposase, by OG. TPR-containing protein, by BLASTP]
		KDO02748.1	HTH protein
		KDO02749.1	HYP [Unk and not well conserved]
		KDO02750.1	integrase
		KDO02751.1	HYP [TraA?]
		KDO02752.1	HYP [TraL?]
		KDO02753.1	TraE
		KDO02754.1	HYP [TraK?]
		KDO02755.1	HYP [TraB?, by BLASTP]
		KDO02756.1	HYP [TraB, N-term by BLASTP]
		KDO02757.1	TraB [TraB, C-term by BLASTP]
		KDO02758.1	HYP [TraV, by OG]
		KDO02759.1	TraC
		KDO02760.1	TraW
		KDO02761.1	TraU
		KDO02762.1	TrbC
		KDO02763.1	TraN
		KDO02764.1	TraF
		KDO02765.1	TraH
		KDO02766.1	TPR-containing protein yrrB
		KDO02767.1	HYP [few hits, low conservation]
		genomic coords 22,859-24,340	[TraD, by BLASTX]	End of scaffold JFKF01000114.1

## Sheet: RAGE-p1
Annotation	REIS_ID	RBUCH_ID	Annotation	RBUCH_NOTES
ProP osmoprotectant transporter	EER20862.1	KDO02211.1	ProP osmoprotectant transporter
transposase	EER20863.1	KDO02212.1	transposase
DNA-invertase hin	EER20864.1	KDO02213.1	DNA-invertase hin
DNA methylase		KDO02214.1	DNA methylase
conserved hypothetical protein	EER20865.1	KDO02215.1	conserved hypothetical protein
conserved hypothetical protein	EER20866.1	KDO02216.1	conserved hypothetical protein
ParA1	EER20867.1	KDO02217.1	ParA1
helix-turn-helix domain protein	EER20868.1	KDO02218.1	helix-turn-helix domain protein
cell surface antigen	EER20869.1	KDO02219.1	cell surface antigen
HYP (only in Rbuch strains)		KDO02220.1	HYP (only in Rbuch strains)
transcriptional regulator, LuxR family protein	EER20870.1	KDO02221.1	transcriptional regulator, LuxR family protein
tetratricopeptide repeat domain protein [TPR]	EER20871.1	KDO02222.1	tetratricopeptide repeat domain protein [TPR]
conserved hypothetical protein [TraL]	EER20872.1	KDO02223.1	conserved hypothetical protein [TraL]
conjugative transfer protein TraE	EER20873.1	KDO02224.1	conjugative transfer protein TraE
conserved hypothetical protein [TraK_N]	EER20874.1	KDO02225.1	conserved hypothetical protein [TraK_N]
hypothetical protein REIS_2119 [TraK_C]	EER20875.1	KDO02226.1	hypothetical protein REIS_2119 [TraK_C]
conserved hypothetical protein [TraK_C]	EER20876.1	KDO02227.1	conserved hypothetical protein [TraK_C]
F pilus assembly protein TraB	EER20877.1	KDO02228.1	F pilus assembly protein TraB
conjugative transfer protein TraV	EER20878.1	KDO02229.1	conjugative transfer protein TraV
conjugative transfer protein TraC	EER20879.1	KDO02230.1	conjugative transfer protein TraC
conjugative transfer protein TraW	EER20880.1
conjugal DNA transfer protein TraU	EER20881.1	KDO02231.1	conjugal DNA transfer protein TraU
type-F conjugative transfer system pilin assembly protein TrbC	EER20882.1	KDO02232.1	type-F conjugative transfer system pilin assembly protein TrbC
		KDO02233.1	[TraN_N, by BLASTP]
		KDO02234.1	[TraN_C, by BLASTP]
F pilus assembly protein TraF	EER20883.1	KDO02235.1	F pilus assembly protein TraF
		KDO02236.1	conserved hypothetical protein [TraH, by BLASTP]
		KDO02237.1	conjugative transfer protein [TraG, by BLASTP]
		KDO02238.1	[TraG_C, by BLASTP]
		KDO02239.1	HYP (only in Rbuch ISO7 and Rfelis). Suggests TraG_C in R felis?
HYP (only in Rbuch and Rfelis)	EER20884.1	KDO02240.1	HYP (only in Rbuch and Rfelis)
conjugative transfer protein [TraD, F-like]	EER20885.1	KDO02241.1	conjugative transfer protein [TraD, F-like]
hypothetical protein REIS_2133	EER20886.1
peptidase M50	EER20887.1	KDO02242.1	peptidase M50
hypothetical protein REIS_2135	EER20888.1	KDO02243.1	hypothetical protein REIS_2135
transposase	EER20889.1	KDO02244.1	transposase
transposase	EER20890.1	KDO02245.1	transposase
transposase	EER20891.1
hypothetical protein REIS_0010	EER20892.1	KDO02246.1	hypothetical protein REIS_0010
transposase, IS4	EER20893.1	KDO02247.1	transposase, IS4
transposase	EER20894.1	KDO02248.1	transposase
transposase	EER20895.1	KDO02249.1	transposase
transposase	EER20896.1	KDO02250.1	transposase
heat shock protein, Hsp20 family	EER20897.1	KDO02251.1	heat shock protein, Hsp20 family
small heat shock protein	EER20898.1	KDO02252.1	small heat shock protein
aspartyl-tRNA synthetase	EER20899.1	KDO02253.1	aspartyl-tRNA synthetase	BAX inhibitor of apoptosis, YccA family
transposase	EER20900.1	KDO02254.1	transposase
transposase	EER20901.1	KDO02255.1	transposase
ProP osmoprotectant transporter	EER20902.1	KDO02256.1	ProP osmoprotectant transporter
transposase	EER20903.1	KDO02257.1	transposase	End of scaffold JFKF01000199.1
conserved domain protein	EER20904.1	KDO02200.1	conserved domain protein	End of scaffold JFKF01000199.1
transposase	EER20905.1	KDO02201.1	transposase
transposase	EER20906.1	KDO02202.1	transposase
transposase	EER20907.1	KDO02203.1	transposase
transposase	EER20908.1	KDO02204.1	transposase
		KDO02205.1	DNA-Pol IV/ImpB family protein
MobA/MobL family protein [TraAI, Ti-like]	EER20909.1	KDO02206.1	MobA/MobL family protein [TraAI, Ti-like]
MobA/MobL family protein [TraAI, Ti-like]	EER20910.1	KDO02207.1	MobA/MobL family protein [TraAI, Ti-like]
MobA/MobL family protein [TraAI, Ti-like]	EER20911.1	KDO02208.1	MobA/MobL family protein [TraAI, Ti-like]
hypothetical protein REIS_2247	EER20912.1
hypothetical protein REIS_2229	EER20860.1	KDO02209.1	hypothetical protein REIS_2229	Match determined by BLASTP
conjugative transfer protein TraD_Ti	EER20861.1	KDO02210.1	conjugative transfer protein TraD_Ti

## Sheet: RAGE-p3
Annotation	REIS_ID	RBUCH_ID	Annotation	RBUCH_NOTES
ProP osmoprotectant transporter	EER20742.1	KDO02114.1	ProP osmoprotectant transporter
hypothetical protein REIS_2253	EER20743.1	KDO02113.1	hypothetical protein REIS_2253
hypothetical protein REIS_2254	EER20744.1	KDO02112.1	hypothetical protein REIS_2254
		KDO02111.1	hypothetical protein
conserved hypothetical protein	EER20745.1	KDO02110.1	conserved hypothetical protein
helix-turn-helix domain protein	EER20746.1	KDO02109.1	helix-turn-helix domain protein
hypothetical protein REIS_2257	EER20747.1	KDO02108.1	hypothetical protein REIS_2257
chromosome partitioning ParA family protein	EER20748.1	KDO02107.1	chromosome partitioning ParA family protein
cell surface antigen Sca12	EER20749.1	KDO02106.1	cell surface antigen Sca12
guanosine polyphosphate pyrophosphohydrolase/synthetase	EER20750.1	KDO02105.1	guanosine polyphosphate pyrophosphohydrolase/synthetase
tetratricopeptide repeat-containing protein	EER20751.1	KDO02104.1	tetratricopeptide repeat-containing protein
O-linked GlcNAc transferase	EER20752.1	KDO02103.1	O-linked GlcNAc transferase	End of scaffold JFKF01000207.1
conserved hypothetical protein	EER20753.1	KDO02144.1	conserved hypothetical protein	End of scaffold JFKF01000207.1
cell surface antigen Sca4	EER20754.1	KDO02143.1	cell surface antigen Sca4
		KDO02142.1	hypothetical protein
conserved hypothetical protein [DUF2326-containing protein]	EER20755.1	KDO02141.1	conserved hypothetical protein [DUF2326-containing protein]
		KDO02140.1	hypothetical protein
hypothetical protein REIS_2266 [non-ribosomal peptide synthase?]	EER20756.1	KDO02139.1	hypothetical protein REIS_2266 [non-ribosomal peptide synthase?]
putative lipoprotein	EER20757.1	KDO02138.1	putative lipoprotein
hypothetical protein REIS_2268 [TraE]	EER20758.1	KDO02137.1	hypothetical protein REIS_2268 [TraE]
hypothetical protein REIS_2269 [possible TraK]	EER20759.1	KDO02136.1	hypothetical protein REIS_2269 [possible TraK]
putative TraB pilus assembly	EER20760.1	KDO02135.1	putative TraB pilus assembly
hypothetical protein REIS_2271 [TraV]	EER20761.1	KDO02134.1	hypothetical protein REIS_2271 [TraV]
conjugative transfer protein TraC	EER20762.1	KDO02133.1	conjugative transfer protein TraC
hypothetical protein REIS_2273	EER20763.1	KDO02132.1	hypothetical protein REIS_2273
type-F conjugative transfer system protein TraW	EER20764.1	KDO02131.1	type-F conjugative transfer system protein TraW
sex pilus assembly [TraU]	EER20765.1	KDO02130.1	sex pilus assembly [TraU]
putative type-F conjugative transfer system pilin assembly protein TrbC	EER20766.1	KDO02129.1	putative type-F conjugative transfer system pilin assembly protein TrbC
hypothetical protein REIS_2277	EER20767.1	KDO02128.1	hypothetical protein REIS_2277
conserved hypothetical protein [TraN]	EER20768.1	KDO02127.1	conserved hypothetical protein [TraN]
hypothetical protein REIS_2279 [TraF]	EER20769.1	KDO02126.1	hypothetical protein REIS_2279 [TraF]
hypothetical protein REIS_2280 [TraH]	EER20770.1	KDO02125.1	hypothetical protein REIS_2280 [TraH]
conserved hypothetical protein [TraG]	EER20771.1	KDO02124.1	conserved hypothetical protein [TraG]
hypothetical protein REIS_2282	EER20772.1
lytic transglycosylase, catalytic	EER20773.1	KDO02123.1	lytic transglycosylase, catalytic
putative conjugative transfer protein TraD [TraD, F-like]	EER20774.1	KDO02122.1	putative conjugative transfer protein TraD [TraD, F-like]
putative viral A-type inclusion protein	EER20775.1	KDO02121.1	putative viral A-type inclusion protein
transposase	EER20776.1	KDO02120.1	transposase
transposase	EER20777.1	KDO02119.1	transposase
MobA/MobL family protein [TraAI, Ti-like]	EER20778.1	KDO02118.1	MobA/MobL family protein [TraAI, Ti-like]
conjugative transfer protein TraA_Ti	EER20736.1
hypothetical protein REIS_2247	EER20737.1
hypothetical protein REIS_2248	EER20738.1	KDO02117.1	hypothetical protein REIS_2248
conjugative transfer protein TraD_Ti	EER20739.1	KDO02116.1	conjugative transfer protein TraD_Ti
hypothetical protein	EER20740.1
transposase	EER20741.1	KDO02115.1	transposase
