# Supplementary material for: Conjugative Transposons and Their Cargo Genes Vary across Natural Populations of Rickettsia buchneri Infecting the Tick Ixodes scapularis
Source: Genome Biol Evol. 2018 Nov 6;10(12):3218–29. doi: 10.1093/gbe/evy247 (PMC6300072; doi:10.1093/gbe/evy247)
Supplement: Supplementary Data [file evy247_supp.zip › TABLE_S3.xlsx]

## Sheet: RAGE-Ta
Annotation	RTAM_ID	NOTES
DUF4065 domain-containing protein [Integrase]	WP_032138650.1
hypothetical protein [TraL]	WP_008579908.1
conjugal transfer protein; pseudogene [TraE]	WP_012152842.1
hypothetical protein; pseudogene [TraK_N]	WP_011944247.1
hypothetical protein; pseudogene [TraK_C]	WP_008579911.1
conjugal transfer protein TraB	WP_032138651.1
conjugal transfer protein TraV	WP_084686653.1
conjugal transfer protein TraC	WP_032138683.1
type-F conjugative transfer system protein TraW	WP_032138652.1
type II toxin-antitoxin system prevent-host-death family antitoxin	WP_032138653.1
conjugal transfer protein [TraU]	WP_032138654.1
type-F conjugative transfer system pilin assembly protein TrbC	WP_032138655.1
conjugal transfer protein TraN	WP_032138656.1
conjugal transfer protein TraF	WP_032138657.1
conjugal transfer protein TraH	WP_032138658.1
hypothetical protein [TraG_N]	WP_032138659.1
conjugal transfer protein TraG; pseudogene	WP_008579923.1
hypothetical protein; pseudogene [TPR]	WP_014392533.1
conjugal transfer protein; pseudogene [TraD]	WP_008579983.1	End of scaffold NZ_CCMG01000002.1
