# Supplementary material for: Conjugative Transposons and Their Cargo Genes Vary across Natural Populations of Rickettsia buchneri Infecting the Tick Ixodes scapularis
Source: Genome Biol Evol. 2018 Nov 6;10(12):3218–29. doi: 10.1093/gbe/evy247 (PMC6300072; doi:10.1093/gbe/evy247)
Supplement: Supplementary Data [file evy247_supp.zip › TABLE_S4.xlsx]

## Sheet: A
Summary of ANOVA
	Df	Sum Sq	Mean Sq	F value	Prob (>F)	Significance
life stage	2	1135536	567768	2.572	0.0818	0.1
Residuals	93	20526195	220712
Tukey multiple comparisons of means
95% family-wise confidence levels
	diff	lwr	upr	p adj
M-F	-199.339	-577.964	179.286	0.424781
N-F	-262.639	-565.623	40.346	0.102882
N-M	-63.2999	-509.241	382.642	0.938979

## Sheet: B
life_stage	gltA_per_ng_DNA
F	1320.61
F	1555.22
F	1132.3
F	2889.13
F	146.507
F	919.58
F	162.042
F	568.831
F	566.755
F	1395.93
F	1398.6
F	575.593
F	427.212
F	292.852
F	1142.05
F	184.868
F	1419.35
F	117.845
F	134.199
F	294.249
F	426.056
F	259.334
F	309.73
F	9.46524
F	68.4932
F	255.486
F	489.278
F	63.7175
F	416.54
F	24.3278
F	502.035
F	503
F	48.6364
F	538.344
F	457.085
F	70
F	626.655
F	1100.48
F	25.6507
F	112.795
F	110.823
F	422.833
F	21.0069
F	117.724
F	75.0361
F	18.2648
F	8.16094
F	30.9278
F	161.039
F	99.5355
F	40.404
F	91.247
F	90.1578
F	84.3109
F	36.3636
F	178.253
F	30.303
F	86.0678
F	51.3974
F	75.7576
F	45.4545
F	3.92413
F	149.808
F	23.3415
F	7.35294
F	29.2304
F	131.148
F	36.3636
F	63.5481
M	1467.14
M	40.012
M	12.0476
M	5.80144
M	85.1761
M	27.0105
M	22.7273
M	2.51082
M	1.11813
M	5.4741
N	173.713
N	920.478
N	156.089
N	116.298
N	134.096
N	46.281
N	33.1439
N	33.6239
N	29.8879
N	5.12397
N	13.4228
N	0.987654
N	39.8063
N	17.1614
N	26.1122
N	5.2987
N	9.71251
