# Supplementary material for: Conjugative Transposons and Their Cargo Genes Vary across Natural Populations of Rickettsia buchneri Infecting the Tick Ixodes scapularis
Source: Genome Biol Evol. 2018 Nov 6;10(12):3218–29. doi: 10.1093/gbe/evy247 (PMC6300072; doi:10.1093/gbe/evy247)
Supplement: Supplementary Data [file evy247_supp.zip › TABLE_S5.xlsx]

## Sheet: A
sample_id	life stage	copies gltA per µl sample	copies sis6 per µl sample	sis6:gltA ratio	copies pksI per µl sample	pksI:gltA ratio
S023	F	75272.7	4300.62	0.0571339	4410.28	0.0585907
S024	F	84545.5	11449.4	0.135423	16665.1	0.197114
S032	F	31636.4	1970.29	0.0622792	1948.79	0.0615996
S033	F	9981.8	7231.78	0.724497	7247.76	0.726097
S034	F	11345.5	5369.31	0.473255	5498.81	0.484669
S040	F	3091	2319.53	0.750414	1956.42	0.632941
S041	F	1860	770.33	0.414156	7.58	0.00407527
S042	F	22945.5	842.03	0.036697	891.69	0.0388612
S043	F	1331	14	0.0105184	16	0.012021
S291	F	88	56.31	0.639886	28.14	0.319773
S292	F	2100	24.23	0.0115381	11.01	0.00524286
S293	F	1278	30.79	0.0240923	30.79	0.0240923
S294	F	1408	50.55	0.035902	45.22	0.0321165
S298	F	314	918.91	2.92646	795.55	2.5336
S300	F	4220	1627.01	0.385547	1357.36	0.321649
S301	F	214	125.7	0.587383	3.3	0.0154206
S302	F	116	66.12	0.57	2.54	0.0218966
S303	F	86	94.31	1.09663	50.73	0.589884
S304	F	10520	4845.05	0.460556	4421.02	0.420249
S305	F	24	21.19	0.882917	10.59	0.44125
S306	F	1586	528.44	0.33319	534.9	0.337264
S307	F	4220	1199.02	0.284128	1020.56	0.241839
S308	F	136	66.21	0.486838	20.53	0.150956
S309	F	228	179.38	0.786754	115.16	0.505088
S310	F	324	289.33	0.892994	238.44	0.735926
S314	F	678	242.79	0.358097	108.59	0.160162
S315	F	326	306.27	0.939479	111.89	0.343221
S316	F	180	146.37	0.813167	135.59	0.753278
S320	F	4660	2541.02	0.545283	2375.24	0.509708
S321	F	22.8	26.4	1.15789	19.36	0.849123
S322	F	23.4	24.21	1.03462	10.09	0.431197
S324	F	25.4	26.33	1.03661	5.85	0.230315
S326	F	8760	5154.88	0.588457	4546.81	0.519042
S331	F	5600	2021.98	0.361068	1781.11	0.318055
S332	F	4020	2964.64	0.737473	2562.73	0.637495
S333	F	21.8	42.69	1.95826	11.85	0.543578
S334	F	142	174.46	1.22859	0	0
S335	F	5620	2538.56	0.451701	2912.41	0.518222
S337	F	134	93.58	0.698358	106.98	0.798358
S338	F	154	9.26	0.0601299	6.94	0.0450649
S339	F	128	51.92	0.405625	43.26	0.337969
S340	F	5960	2554.57	0.428619	2693.47	0.451924
S343	F	56	23.31	0.41625	2.59	0.04625
S345	F	108	60.3	0.558333	38.58	0.357222
S346	F	44	78.45	1.78295	52.27	1.18795
S347	F	330	193.85	0.587424	1.77	0.00536364
S349	F	274	170.64	0.622774	81.84	0.298686
S355	F	138	70.89	0.513696	43.98	0.318696
S382	F	60	23.37	0.3895	25.32	0.422
S385	F	104	86.29	0.829712	0	0
S386	F	32	22.92	0.71625	18.33	0.572812
S387	F	28	25.08	0.895714	7.71	0.275357
S388	F	66	59.11	0.895606	35.87	0.543485
S390	F	22	7.78	0.353636	3.89	0.176818
S392	F	2420	892.22	0.368686	547.86	0.226388
S393	F	32	13.82	0.431875	5.92	0.185
S395	F	54	8.5	0.157407	0	0
S396	F	62	15.82	0.255161	3.16	0.0509677
S397	F	16	15.9	0.99375	2.27	0.141875
S399	F	40	21.83	0.54575	13.64	0.341
				0.619785		0.35848	MEAN
				0.0105184		0	MIN
				2.92646		2.5336	MAX

## Sheet: B
sample_id	life stage	copies gltA per µl sample	copies sis6 per µl sample	sis6:gltA ratio	copies pksI per µl sample	pksI:gltA ratio
S021	M	16945.5	1055.98	0.0623162	998.2	0.0589065
S022	M	669	33.04	0.0493871	29.37	0.0439013
S025	M	29	32.15	1.10862	32.15	1.10862
S031	M	283.6	243.1	0.857193	251.76	0.887729
S038	M	54	65.4	1.21111	65.4	1.21111
S389	M	104	72.65	0.698558	83.43	0.802212
				0.664531		0.685413	MEAN
				0.0493871		0.0439013	MIN
				1.21111		1.21111	MAX

## Sheet: C
sample_id	life stage	copies gltA per µl sample	copies sis6 per µl sample	sis6:gltA ratio	copies pksI per µl sample	pksI:gltA ratio
S299	N	24.8	206.89	8.34234	124.82	5.03306
S318	N	142	58.11	0.409225	51.99	0.366127
S348	N	17.6	9.17	0.521023	13.76	0.781818
S357	N	112	138.02	1.23232	72.67	0.648839
S361	N	10	8.21	0.821	15.05	1.505
S365	N	182	86.62	0.475934	100.62	0.552857
S374	N	54	68.98	1.27741	45.47	0.842037
S377	N	14.8	40.21	2.71689	19.22	1.29865
S378	N	22	24.79	1.12682	19.83	0.901364
S379	N	48	58.65	1.22188	56.55	1.17812
S383	N	10.8	9.87	0.913889	9.87	0.913889
S398	N	14.8	13.7	0.925676	0	0
S400	N	970	521.43	0.537557	354	0.364948
S401	N	136	227.36	1.67176	289.32	2.12735
S402	N	70	37.25	0.532143	21.28	0.304
				1.51506		1.1212	MEAN
				0.409225		0	MIN
				8.34234		5.03306	MAX
