# Supplementary material for: Conjugative Transposons and Their Cargo Genes Vary across Natural Populations of Rickettsia buchneri Infecting the Tick Ixodes scapularis
Source: Genome Biol Evol. 2018 Nov 6;10(12):3218–29. doi: 10.1093/gbe/evy247 (PMC6300072; doi:10.1093/gbe/evy247)
Supplement: Supplementary Data [file evy247_supp.zip › TABLE_S6.xlsx]

## Sheet: A
Target	T-test statistic	Degrees of freedom	Correlation coefficient	P-value
sis6	-0.65021	79	-0.0729595	0.5174
pksI	0.33572	79	0.0377442	0.738
gltA	2.0139	79	0.220976	0.04743

## Sheet: B
DNA_ng_per_ul	sis6_copies_per_ng_DNA	pksI_copies_per_ng_DNA	gltA_copies_per_ng_DNA
0.114	565.311	350.718	1100.48
0.142	154.994	64.5967	149.808
0.204	97.2816	60.7843	178.253
0.206	769.903	0	626.655
0.336	67.8571	20.8604	75.7576
0.338	61.646	49.3007	86.0678
0.338	36.8478	0	39.8063
0.35	41.0909	8.20779	161.039
0.358	371.686	344.312	457.085
0.376	23.8636	23.8636	26.1122
0.4	36.1364	5.15909	36.3636
0.508	47.1188	10.4689	45.4545
0.538	14.363	0	91.247
0.548	38.7691	42.004	99.5355
0.566	22.1972	9.50851	51.3974
0.598	259.41	124.415	416.54
0.602	436.922	360.072	489.278
0.678	57.2405	15.889	29.2304
0.784	46.6257	22.2866	17.1614
0.834	65.7292	42.0536	117.724
0.888	27.027	19.8198	23.3415
0.922	224.177	285.269	134.096
0.936	7.97397	14.6173	9.71251
0.958	494.809	335.927	920.478
1.05	44.9524	37.4545	110.823
1.06	74.2882	86.295	156.089
1.08	78.771	90.0505	112.795
1.1	64.8347	43.1983	36.3636
1.11	59.5004	68.3292	85.1761
1.11	47.5921	42.5799	116.298
1.14	487.002	288.357	30.303
1.16	240.024	87.6881	255.486
1.26	16.8182	1.86869	40.404
1.26	62.2583	0	75.0361
1.46	36.5193	35.2117	29.8879
1.46	42.9514	28.3126	33.6239
1.49	15.1251	12.0988	13.4228
1.55	523.296	321.326	1419.35
1.92	17.6373	10.0758	33.1439
1.94	27.6992	16.8088	30.9278
1.99	110.914	49.6071	309.73
2	4.20909	3.15455	70
2.16	27.5253	27.5253	22.7273
2.2	57.0331	30.0289	46.281
2.72	2.60027	1.30013	7.35294
2.84	4.48143	5.12164	426.056
3.2	842.227	728.048	1142.05
3.64	504.99	444.833	1398.6
3.66	630.541	723.4	1395.93
4	28.5682	0.75	48.6364
4.38	11.6874	5.8406	18.2648
4.38	40.2345	0.367372	68.4932
4.4	42.7459	25.7893	5.12397
4.48	186.467	161.435	63.7175
4.48	6.24797	6.24797	259.334
4.82	12.4877	3.87212	25.6507
4.9	98.0408	99.2393	294.249
5.02	11.9739	0.459978	21.0069
5.56	3.46468	1.73152	3.92413
7.22	106.022	112.275	2889.13
7.36	313.861	293.384	575.593
8.52	19.14	12.2877	24.3278
8.98	164.71	137.412	427.212
9.56	242.922	256.131	566.755
9.58	8.94952	4.81401	8.16094
10.4	423.518	386.453	919.58
10.5	91.4268	86.4242	1467.14
10.5	2.78355	2.78355	2.51082
12.6	55.5794	0.546898	134.199
13.1	83.2075	70.823	292.852
14	334.732	295.247	568.831
15.2	138.728	117.011	184.868
15.2	1.97608	1.75658	40.012
16.2	1.35971	0.617845	117.845
16.2	0.51459	0.772166	0.987654
21.4	10.3271	10.695	12.0476
25.4	70.5186	69.7491	1132.3
44	88.8558	91.1215	1555.22
56	117.399	117.658	162.042
58.2	178.841	260.311	1320.61
70.4	69.3351	71.0074	146.507
