# Supplementary material for: Conjugative Transposons and Their Cargo Genes Vary across Natural Populations of Rickettsia buchneri Infecting the Tick Ixodes scapularis
Source: Genome Biol Evol. 2018 Nov 6;10(12):3218–29. doi: 10.1093/gbe/evy247 (PMC6300072; doi:10.1093/gbe/evy247)
Supplement: Supplementary Data [file evy247_supp.zip › TABLE_S7.xlsx]

## Sheet: Table_S7
Target	Forward primer	Forward primer sequence	Reverse primer	Reverse primer sequence	Amplicon length	Reference
gltA	CS-F	5'-TCGCAAATGTTCACGGTACTTT-3'	CS-R	5'-TCGTGCATTTCTTTCCATTGTG-3'	74 bp	Stenos et al, 2007
sis6	Is#REIS_3249|77-F	5'-TCGCATGGAAAATGGAGCCT-3'	Is#REIS_3249|77-R	5'-AGAAAAACAGTTCCGCCACCT-3'	77 bp	this study
pksI	Is#REIS_3315|134-F	5'-GGTTGGAGCCGTAAAACTTGC-3'	Is#REIS_3315|134-R	5'-CCAATGGTGTGGCAGTTGTC-3'	134 bp	this study
